# Supplementary material for: Validation of a pre-established triage protocol for critically ill patients in a COVID-19 outbreak under resource scarcity: A retrospective multicenter cohort study
Source: PLoS One. 2023 May 11;18(5):e0285690. doi: 10.1371/journal.pone.0285690 (PMC10174588; doi:10.1371/journal.pone.0285690)
Supplement: S1 Data — (CSV) [file pone.0285690.s007.csv]

	Centre	Age_rounded	Gender	Caregiver	BMI_calc	CFS	Life_exp	Neuro_deg_D	Severe_neuro_status	Stroke	NYHA	BPCO_Gold	O2	Ventilation	Cirrhosis	Ascite	EncephaloP	CKD	Dialysis	Hypertension	Type 2 db	d0_PFI	d0_MV	d0_MAP	d0_PRESSORS	d0_GCS	d0_CREAT	d0_DIU	d0_PLT	d0_Bili	SAPS2	d0_SOFA	d0_burn	d0_TBSA	d0_ECMO	d0_card_arrest	d0_repeat_card_arrest	d0_SCHOCK	d0_IND_MV	d10_actual	d10_PFI	d10_MV	d10_MAP	d10_PRESSORS	d10_GCS	d10_CREAT	d10_DIU	d10_PLT	d10_Bili
1	1	74,6	M	FALSE	24,7251829329413	<5	> 24 months	FALSE	FALSE	FALSE	0-1	No	FALSE	FALSE	No	FALSE	FALSE	KDIGO G3-4	FALSE	FALSE	FALSE	118	TRUE	63	No	15	145,86	NA	31	10	31	8	FALSE	NA	No	FALSE	FALSE	TRUE	TRUE	NA	NA	NA	NA	NA	NA	NA	NA	NA	NA
2	1	67,5	F	FALSE	37,7777777777778	<5	> 24 months	FALSE	FALSE	FALSE	0-1	Gold 1-3 / A-C	FALSE	FALSE	No	FALSE	FALSE	KDIGO G3-4	FALSE	TRUE	TRUE	231	TRUE	68	No	15	251,056	NA	245	5	46	5	FALSE	NA	No	FALSE	FALSE	FALSE	TRUE	10	190	TRUE	70	No	15	182,104	NA	352	5,13
3	1	79,5	F	FALSE	35,15625	5-6	> 24 months	FALSE	FALSE	FALSE	0-1	No	FALSE	FALSE	No	FALSE	FALSE	No	FALSE	TRUE	TRUE	106	TRUE	72	No	15	95,472	NA	108	NA	39	4	FALSE	NA	No	FALSE	FALSE	FALSE	TRUE	NA	NA	NA	NA	NA	NA	NA	NA	NA	NA
4	1	59,8	M	FALSE	28,4053375611045	<5	> 24 months	FALSE	FALSE	FALSE	0-1	No	FALSE	FALSE	No	FALSE	FALSE	No	FALSE	TRUE	FALSE	151	FALSE	92	No	15	69,836	NA	185	14	19	2	FALSE	NA	No	FALSE	FALSE	FALSE	TRUE	8	66	TRUE	87	No	15	88,4	NA	276	NA
5	1	37,8	F	FALSE	50,4347171515676	<5	> 24 months	FALSE	FALSE	FALSE	0-1	No	FALSE	FALSE	No	FALSE	FALSE	No	FALSE	TRUE	TRUE	59	TRUE	71	No	15	30,94	NA	247	9	17	4	FALSE	NA	No	FALSE	FALSE	FALSE	TRUE	10	126	TRUE	57	Epi-/Norepinephrine > 0.1 µg/kg/min	15	240,448	NA	182	NA
6	1	69,2	M	FALSE	26,0261748958953	<5	> 24 months	FALSE	FALSE	FALSE	0-1	Gold 1-3 / A-C	FALSE	FALSE	No	FALSE	FALSE	No	FALSE	TRUE	TRUE	80	TRUE	52	Epi-/Norepinephrine < 0.1 µg/kg/min	15	55,692	NA	182	9	48	7	FALSE	NA	No	FALSE	FALSE	TRUE	TRUE	10	117	TRUE	64	No	15	216,58	NA	726	6,84
7	1	64,4	M	FALSE	24,0740740740741	<5	> 24 months	FALSE	FALSE	FALSE	0-1	No	FALSE	FALSE	No	FALSE	FALSE	No	FALSE	FALSE	FALSE	75	TRUE	65	No	15	147,628	NA	320	NA	36	6	FALSE	NA	No	FALSE	FALSE	TRUE	TRUE	8	231	FALSE	82	No	15	134,368	NA	302	11,97
8	1	61,9	F	FALSE	65,625	<5	> 24 months	FALSE	FALSE	FALSE	0-1	No	FALSE	FALSE	No	FALSE	FALSE	No	FALSE	FALSE	FALSE	53	TRUE	63	No	15	66,3	NA	296	7	36	5	FALSE	NA	No	FALSE	FALSE	TRUE	TRUE	10	88	TRUE	58	No	15	73,372	NA	310	NA
9	1	66,4	M	FALSE	24,441802087462	<5	> 24 months	FALSE	FALSE	FALSE	0-1	No	FALSE	FALSE	No	FALSE	FALSE	No	FALSE	FALSE	FALSE	136	TRUE	49	Epi-/Norepinephrine > 0.1 µg/kg/min	15	82,212	NA	182	15	55	7	FALSE	NA	No	FALSE	FALSE	TRUE	TRUE	9	106	TRUE	71	No	15	89,284	NA	341	NA
10	1	43,3	M	FALSE	27,7777777777778	<5	> 24 months	FALSE	FALSE	FALSE	0-1	No	FALSE	FALSE	No	FALSE	FALSE	No	FALSE	FALSE	FALSE	NA	TRUE	64	No	15	88,4	NA	201	17	40	1	FALSE	NA	No	FALSE	FALSE	TRUE	TRUE	NA	NA	NA	NA	NA	NA	NA	NA	NA	NA
11	1	73,2	M	FALSE	28,2093663911846	<5	> 24 months	FALSE	FALSE	FALSE	0-1	No	FALSE	FALSE	No	FALSE	FALSE	KDIGO G5	TRUE	TRUE	TRUE	133	FALSE	54	No	15	554,268	NA	277	9	42	7	FALSE	NA	No	FALSE	FALSE	TRUE	TRUE	9	184	FALSE	69	No	14	547,196	NA	387	NA
12	1	61	M	FALSE	29,7265160523187	<5	> 24 months	FALSE	FALSE	FALSE	0-1	No	FALSE	FALSE	No	FALSE	FALSE	No	FALSE	FALSE	FALSE	95	TRUE	95	Epi-/Norepinephrine > 0.1 µg/kg/min	15	136,136	NA	95	17	34	11	FALSE	NA	No	FALSE	FALSE	TRUE	TRUE	10	84	TRUE	76	No	15	45,084	NA	378	22,23
13	1	77,5	M	FALSE	24,6913580246914	5-6	> 24 months	FALSE	FALSE	FALSE	0-1	No	FALSE	FALSE	No	FALSE	FALSE	No	FALSE	FALSE	FALSE	160	TRUE	52	Epi-/Norepinephrine > 0.1 µg/kg/min	15	57,46	NA	257	9	54	7	FALSE	NA	No	FALSE	FALSE	TRUE	TRUE	NA	NA	NA	NA	NA	NA	NA	NA	NA	NA
14	1	64	M	FALSE	38,5802469135802	<5	> 24 months	FALSE	FALSE	FALSE	0-1	No	FALSE	FALSE	No	FALSE	FALSE	No	FALSE	FALSE	FALSE	66	TRUE	63	Epi-/Norepinephrine > 0.1 µg/kg/min	15	86,632	NA	147	9	54	9	FALSE	NA	No	FALSE	FALSE	TRUE	TRUE	NA	NA	NA	NA	NA	NA	NA	NA	NA	NA
15	1	71,3	M	FALSE	32,9506802721088	<5	> 24 months	FALSE	FALSE	FALSE	0-1	No	FALSE	FALSE	A1-5	FALSE	FALSE	No	FALSE	TRUE	TRUE	110	TRUE	65	No	15	53,924	NA	NA	NA	30	4	FALSE	NA	No	FALSE	FALSE	TRUE	TRUE	10	103	TRUE	61	No	15	72,488	NA	134	NA
16	1	53,3	F	FALSE	45,2651818618811	<5	> 24 months	FALSE	FALSE	FALSE	0-1	Gold 1-3 / A-C	FALSE	FALSE	No	FALSE	FALSE	No	FALSE	FALSE	FALSE	71	TRUE	59	Epi-/Norepinephrine < 0.1 µg/kg/min	15	55,692	NA	255	9	31	7	FALSE	NA	No	FALSE	FALSE	TRUE	TRUE	10	158	TRUE	68	Epi-/Norepinephrine > 0.1 µg/kg/min	15	48,62	NA	179	NA
17	1	84	F	FALSE	28,2509698094114	<5	12-24 months	FALSE	FALSE	FALSE	0-1	No	FALSE	FALSE	No	FALSE	FALSE	KDIGO G5	FALSE	TRUE	TRUE	95	TRUE	61	Epi-/Norepinephrine > 0.1 µg/kg/min	3	384,54	NA	179	14	88	15	FALSE	NA	No	FALSE	FALSE	TRUE	TRUE	7	NA	FALSE	59	No	15	225,42	NA	263	NA
18	1	54,8	F	TRUE	23,0300453514739	<5	> 24 months	FALSE	FALSE	FALSE	0-1	No	FALSE	FALSE	No	FALSE	FALSE	No	FALSE	FALSE	FALSE	108	TRUE	79	No	15	39,78	NA	273	7	20	3	FALSE	NA	No	FALSE	FALSE	FALSE	TRUE	10	236	TRUE	86	No	15	32,708	NA	524	NA
19	1	54,7	M	FALSE	42,96875	<5	> 24 months	FALSE	FALSE	FALSE	0-1	No	FALSE	FALSE	No	FALSE	FALSE	No	FALSE	TRUE	TRUE	157	FALSE	73	No	15	67,184	NA	438	NA	27	2	FALSE	NA	No	FALSE	FALSE	FALSE	TRUE	NA	NA	NA	NA	NA	NA	NA	NA	NA	NA
20	1	72,2	F	FALSE	28,125	<5	> 24 months	FALSE	FALSE	FALSE	0-1	No	FALSE	FALSE	No	FALSE	FALSE	No	FALSE	TRUE	TRUE	152	TRUE	55	Epi-/Norepinephrine > 0.1 µg/kg/min	12	145,86	NA	215	12	69	10	FALSE	NA	No	FALSE	FALSE	TRUE	TRUE	10	57	TRUE	61	No	12	310,284	NA	82	5,13
21	1	53,2	M	TRUE	27,7777777777778	<5	> 24 months	FALSE	FALSE	FALSE	0-1	No	FALSE	FALSE	No	FALSE	FALSE	No	FALSE	TRUE	TRUE	101	TRUE	80	No	15	55,692	NA	317	NA	26	3	FALSE	NA	No	FALSE	FALSE	FALSE	TRUE	10	100	TRUE	69	No	15	350,948	NA	219	6,84
22	1	64	M	FALSE	27,681660899654	<5	> 24 months	FALSE	FALSE	FALSE	0-1	No	FALSE	FALSE	No	FALSE	FALSE	No	FALSE	TRUE	TRUE	52	TRUE	55	No	15	56,576	NA	168	9	42	5	FALSE	NA	No	FALSE	FALSE	TRUE	TRUE	10	132	TRUE	75	No	15	44,2	NA	242	22,23
23	1	67,4	F	FALSE	27,34375	<5	> 24 months	FALSE	FALSE	FALSE	0-1	Gold 1-3 / A-C	FALSE	TRUE	No	FALSE	FALSE	No	FALSE	TRUE	TRUE	97	TRUE	59	No	15	56,576	NA	168	9	48	5	FALSE	NA	No	FALSE	FALSE	TRUE	TRUE	9	130	TRUE	57	No	15	76,024	NA	377	3,42
24	1	72,5	F	FALSE	25,78125	<5	> 24 months	FALSE	FALSE	FALSE	0-1	No	FALSE	FALSE	No	FALSE	FALSE	No	FALSE	TRUE	FALSE	118	TRUE	67	Epi-/Norepinephrine > 0.1 µg/kg/min	15	51,272	NA	267	15	41	7	FALSE	NA	No	FALSE	FALSE	TRUE	TRUE	7	270	FALSE	94	No	13	53,924	NA	370	17,1
25	1	64,8	F	FALSE	29,4117647058824	<5	> 24 months	FALSE	FALSE	FALSE	0-1	No	FALSE	FALSE	No	FALSE	FALSE	No	FALSE	FALSE	FALSE	50	TRUE	73	No	15	44,2	NA	195	NA	50	4	FALSE	NA	No	FALSE	FALSE	FALSE	TRUE	9	170	TRUE	87	No	15	44,2	NA	271	NA
26	1	35	F	FALSE	33,2986472424558	<5	> 24 months	FALSE	FALSE	FALSE	0-1	No	FALSE	FALSE	No	FALSE	FALSE	No	FALSE	FALSE	FALSE	90	TRUE	69	No	15	48,62	NA	228	10	31	5	FALSE	NA	No	FALSE	FALSE	FALSE	TRUE	9	95	TRUE	70	No	15	46,852	NA	362	10,26
27	1	75,4	M	FALSE	30,4779662232421	<5	> 24 months	FALSE	FALSE	FALSE	0-1	Gold 1-3 / A-C	FALSE	FALSE	No	FALSE	FALSE	No	FALSE	TRUE	FALSE	130	TRUE	60	Epi-/Norepinephrine > 0.1 µg/kg/min	15	86,632	NA	197	10	47	7	FALSE	NA	No	FALSE	FALSE	TRUE	TRUE	9	75	TRUE	52	No	15	196,248	NA	331	NA
28	1	60,5	M	FALSE	30,8641975308642	<5	> 24 months	FALSE	FALSE	FALSE	0-1	No	FALSE	FALSE	No	FALSE	FALSE	No	FALSE	FALSE	FALSE	125	TRUE	61	Epi-/Norepinephrine > 0.1 µg/kg/min	15	73,372	NA	319	10	35	7	FALSE	NA	No	FALSE	FALSE	TRUE	TRUE	10	230	TRUE	79	No	15	61,88	NA	344	NA
29	1	54	M	FALSE	35,1740112671223	<5	> 24 months	FALSE	FALSE	FALSE	0-1	No	FALSE	TRUE	No	FALSE	FALSE	No	FALSE	TRUE	TRUE	144	TRUE	71	No	15	62,764	NA	212	9	24	3	FALSE	NA	No	FALSE	FALSE	FALSE	TRUE	9	111	TRUE	79	No	15	139,672	NA	358	NA
30	1	56,1	M	FALSE	36,0688180280251	<5	> 24 months	FALSE	FALSE	FALSE	0-1	No	FALSE	FALSE	No	FALSE	FALSE	No	FALSE	TRUE	TRUE	127	TRUE	59	Epi-/Norepinephrine > 0.1 µg/kg/min	15	150,28	NA	259	12	30	8	FALSE	NA	No	FALSE	FALSE	TRUE	TRUE	6	138	TRUE	63	No	15	69,836	NA	244	NA
31	1	76,3	F	FALSE	29,1363163371488	<5	> 24 months	FALSE	FALSE	FALSE	0-1	No	FALSE	FALSE	No	FALSE	FALSE	KDIGO G3-4	FALSE	TRUE	TRUE	285	FALSE	62	No	15	250,172	NA	145	7	46	6	FALSE	NA	No	FALSE	FALSE	TRUE	FALSE	NA	NA	NA	NA	NA	NA	NA	NA	NA	NA
32	1	72,3	F	FALSE	40,7876847506688	<5	> 24 months	FALSE	FALSE	FALSE	0-1	No	FALSE	FALSE	No	FALSE	FALSE	No	FALSE	FALSE	TRUE	86	TRUE	59	No	15	68,068	NA	173	7	42	5	FALSE	NA	No	FALSE	FALSE	TRUE	TRUE	10	148	TRUE	79	No	15	95,472	NA	427	NA
33	1	78,2	M	FALSE	23,7118446309609	<5	> 24 months	FALSE	FALSE	FALSE	0-1	No	FALSE	FALSE	No	FALSE	FALSE	No	FALSE	TRUE	TRUE	138	TRUE	72	No	15	95,472	NA	484	31	43	4	FALSE	NA	No	FALSE	FALSE	FALSE	TRUE	NA	NA	NA	NA	NA	NA	NA	NA	NA	NA
34	1	60,6	M	FALSE	29,218407596786	<5	> 24 months	FALSE	FALSE	FALSE	0-1	No	FALSE	FALSE	No	FALSE	FALSE	No	FALSE	TRUE	FALSE	73	TRUE	64	Epi-/Norepinephrine > 0.1 µg/kg/min	15	78,676	NA	263	9	42	8	FALSE	NA	No	FALSE	FALSE	TRUE	TRUE	10	168	TRUE	75	No	15	91,052	NA	210	NA
35	1	71,8	F	FALSE	19,7776986669831	<5	> 24 months	FALSE	FALSE	FALSE	0-1	No	FALSE	FALSE	No	FALSE	FALSE	No	FALSE	TRUE	FALSE	NA	TRUE	56	No	15	NA	NA	354	NA	40	1	FALSE	NA	No	FALSE	FALSE	TRUE	TRUE	NA	NA	NA	NA	NA	NA	NA	NA	NA	NA
36	1	70,6	M	FALSE	31,8559556786704	<5	> 24 months	FALSE	FALSE	FALSE	2	Gold 1-3 / A-C	FALSE	FALSE	No	FALSE	FALSE	No	FALSE	TRUE	FALSE	89	TRUE	69	Epi-/Norepinephrine > 0.1 µg/kg/min	15	117,572	NA	156	14	62	9	FALSE	NA	No	FALSE	FALSE	TRUE	TRUE	7	55	TRUE	66	No	15	111,384	NA	340	NA
37	1	78,9	M	FALSE	33,802055164954	<5	> 24 months	FALSE	FALSE	FALSE	0-1	No	FALSE	FALSE	No	FALSE	FALSE	No	FALSE	TRUE	FALSE	48	TRUE	58	Epi-/Norepinephrine > 0.1 µg/kg/min	15	68,068	NA	186	10	60	8	FALSE	NA	No	FALSE	FALSE	TRUE	TRUE	NA	NA	NA	NA	NA	NA	NA	NA	NA	NA
38	1	68,3	M	FALSE	50,7685305136375	<5	> 24 months	FALSE	FALSE	FALSE	0-1	Gold 1-3 / A-C	FALSE	TRUE	No	FALSE	FALSE	No	FALSE	TRUE	TRUE	50	TRUE	68	No	15	128,18	NA	133	12	68	7	FALSE	NA	No	FALSE	FALSE	FALSE	TRUE	0	150	TRUE	60	Epi-/Norepinephrine < 0.1 µg/kg/min	15	342,108	NA	140	53,01
39	1	74,3	M	FALSE	24,6755002704164	<5	> 24 months	FALSE	FALSE	FALSE	0-1	No	FALSE	FALSE	No	FALSE	FALSE	No	FALSE	TRUE	FALSE	150	TRUE	65	Epi-/Norepinephrine < 0.1 µg/kg/min	15	66,3	NA	197	17	48	6	FALSE	NA	No	FALSE	FALSE	TRUE	TRUE	7	270	FALSE	79	No	14	53,924	NA	254	NA
40	1	75,4	M	FALSE	24,5674740484429	<5	> 24 months	FALSE	FALSE	FALSE	0-1	No	FALSE	FALSE	No	FALSE	FALSE	No	FALSE	FALSE	FALSE	90	TRUE	76	No	15	55,692	NA	184	10	37	4	FALSE	NA	No	FALSE	FALSE	FALSE	TRUE	7	72	TRUE	62	Epi-/Norepinephrine > 0.1 µg/kg/min	15	178,568	NA	146	NA
41	1	67,2	M	FALSE	31,745062727023	<5	> 24 months	FALSE	FALSE	FALSE	0-1	No	FALSE	FALSE	No	FALSE	FALSE	No	FALSE	TRUE	TRUE	94	TRUE	63	No	15	74,256	NA	110	12	48	6	FALSE	NA	No	FALSE	FALSE	TRUE	TRUE	10	76	TRUE	1	NA	15	122,876	NA	207	NA
42	1	68,8	M	FALSE	NA	<5	> 24 months	FALSE	FALSE	FALSE	0-1	No	FALSE	FALSE	No	FALSE	FALSE	No	FALSE	TRUE	FALSE	82	TRUE	43	Epi-/Norepinephrine > 0.1 µg/kg/min	15	86,632	NA	131	14	79	9	FALSE	NA	No	FALSE	FALSE	TRUE	TRUE	NA	NA	NA	NA	NA	NA	NA	NA	NA	NA
43	1	49	F	TRUE	33,203125	<5	> 24 months	FALSE	FALSE	FALSE	0-1	No	FALSE	FALSE	No	FALSE	FALSE	No	FALSE	TRUE	FALSE	83	TRUE	69	No	15	52,156	NA	210	10	29	5	FALSE	NA	No	FALSE	FALSE	FALSE	TRUE	9	1	FALSE	80	No	15	42,432	NA	507	NA
44	1	72,3	M	FALSE	26,4235698242833	<5	> 24 months	FALSE	FALSE	FALSE	0-1	No	FALSE	FALSE	No	FALSE	FALSE	No	FALSE	TRUE	FALSE	147	TRUE	59	Epi-/Norepinephrine > 0.1 µg/kg/min	15	105,196	NA	260	NA	42	7	FALSE	NA	No	FALSE	FALSE	TRUE	TRUE	10	267,5	TRUE	63	Epi-/Norepinephrine > 0.1 µg/kg/min	15	119,34	NA	279	NA
45	1	60,6	M	FALSE	27,0416441319632	<5	> 24 months	FALSE	FALSE	FALSE	0-1	No	FALSE	FALSE	No	FALSE	FALSE	No	FALSE	FALSE	FALSE	175	TRUE	71	Epi-/Norepinephrine > 0.1 µg/kg/min	15	320,892	NA	244	24	67	11	FALSE	NA	No	FALSE	FALSE	TRUE	TRUE	10	93	TRUE	85	No	15	251,056	NA	575	NA
46	1	71,8	M	FALSE	31,4076648067092	<5	> 24 months	FALSE	FALSE	FALSE	0-1	Gold 4 / D	TRUE	FALSE	No	FALSE	FALSE	No	FALSE	TRUE	FALSE	120	TRUE	54	Epi-/Norepinephrine > 0.1 µg/kg/min	15	136,136	NA	252	12	55	8	FALSE	NA	No	FALSE	FALSE	TRUE	TRUE	10	125	TRUE	58	Epi-/Norepinephrine > 0.1 µg/kg/min	15	478,244	NA	451	39,33
47	1	29,3	M	FALSE	33,576508653582	<5	> 24 months	FALSE	FALSE	FALSE	0-1	No	FALSE	FALSE	No	FALSE	FALSE	No	FALSE	FALSE	FALSE	104	FALSE	78	No	15	99,008	NA	320	9	25	2	FALSE	NA	No	FALSE	FALSE	FALSE	TRUE	10	71	TRUE	70	No	15	98,124	NA	290	13,68
48	1	54,2	M	FALSE	26,7755102040816	<5	> 24 months	FALSE	FALSE	FALSE	0-1	No	FALSE	FALSE	No	FALSE	FALSE	No	FALSE	TRUE	FALSE	76	TRUE	68	No	15	76,024	NA	219	15	40	5	FALSE	NA	No	FALSE	FALSE	FALSE	TRUE	9	387	FALSE	85	No	15	40,664	NA	372	NA
49	1	62,4	F	FALSE	25,6369171607114	<5	> 24 months	FALSE	FALSE	FALSE	0-1	No	FALSE	FALSE	No	FALSE	FALSE	No	FALSE	FALSE	FALSE	91	TRUE	72	No	15	66,3	NA	239	5	29	4	FALSE	NA	No	FALSE	FALSE	FALSE	TRUE	9	187	TRUE	82	No	15	52,156	NA	433	NA
50	1	57,4	M	TRUE	32,8719723183391	<5	> 24 months	FALSE	FALSE	FALSE	0-1	No	FALSE	TRUE	No	FALSE	FALSE	No	FALSE	TRUE	FALSE	102	TRUE	60	No	15	98,124	NA	241	10	35	4	FALSE	NA	No	FALSE	FALSE	TRUE	TRUE	8	260	FALSE	83	No	15	75,14	NA	645	NA
51	1	60	M	FALSE	24,0493435943866	<5	> 24 months	FALSE	FALSE	FALSE	0-1	No	FALSE	FALSE	No	FALSE	FALSE	No	FALSE	FALSE	FALSE	223	FALSE	85	No	15	63,648	NA	347	12	26	2	FALSE	NA	No	FALSE	FALSE	FALSE	FALSE	NA	NA	NA	NA	NA	NA	NA	NA	NA	NA
52	1	53,2	M	FALSE	26,7949380165289	<5	> 24 months	FALSE	FALSE	FALSE	0-1	No	FALSE	FALSE	No	FALSE	FALSE	No	FALSE	TRUE	TRUE	100	TRUE	100	No	15	62,764	NA	287	NA	27	4	FALSE	NA	No	FALSE	FALSE	FALSE	TRUE	8	NA	FALSE	70	No	15	71,604	NA	454	NA
53	1	67,6	F	FALSE	34,7153342590756	<5	> 24 months	FALSE	FALSE	FALSE	2	No	FALSE	FALSE	No	FALSE	FALSE	No	FALSE	TRUE	FALSE	91	TRUE	60	No	15	76,908	NA	161	5	41	5	FALSE	NA	No	FALSE	FALSE	TRUE	TRUE	9	87	TRUE	65	Epi-/Norepinephrine > 0.1 µg/kg/min	15	68,068	NA	324	13,68
54	1	61,2	M	FALSE	29,3877551020408	<5	> 24 months	FALSE	FALSE	FALSE	0-1	No	FALSE	FALSE	No	FALSE	FALSE	No	FALSE	TRUE	FALSE	62	TRUE	49	Epi-/Norepinephrine > 0.1 µg/kg/min	15	235,144	NA	587	NA	47	10	FALSE	NA	No	FALSE	FALSE	TRUE	TRUE	10	92	TRUE	62	No	15	167,96	NA	96	NA
55	1	70,4	M	FALSE	NA	<5	> 24 months	FALSE	FALSE	FALSE	0-1	No	FALSE	FALSE	No	FALSE	FALSE	No	FALSE	TRUE	TRUE	80	TRUE	63	No	15	50,388	NA	243	15	48	5	FALSE	NA	No	FALSE	FALSE	TRUE	TRUE	10	52	TRUE	61	No	15	71,604	NA	418	NA
56	1	68,1	M	FALSE	41,0493827160494	<5	> 24 months	FALSE	FALSE	FALSE	0-1	No	FALSE	TRUE	No	FALSE	FALSE	No	FALSE	TRUE	TRUE	134	TRUE	64	Epi-/Norepinephrine > 0.1 µg/kg/min	15	144,976	NA	119	15	93	9	FALSE	NA	No	FALSE	FALSE	TRUE	TRUE	8	185	TRUE	59	Epi-/Norepinephrine < 0.1 µg/kg/min	15	307,632	NA	174	18,81
57	1	54,8	F	FALSE	31,6242199359082	<5	> 24 months	FALSE	FALSE	FALSE	0-1	No	FALSE	FALSE	No	FALSE	FALSE	No	FALSE	FALSE	FALSE	50	TRUE	54	Epi-/Norepinephrine > 0.1 µg/kg/min	15	48,62	NA	171	9	53	8	FALSE	NA	VV	TRUE	FALSE	TRUE	TRUE	11	152	TRUE	58	No	15	48,62	NA	247	8,379
58	1	38,9	F	FALSE	19,4734066290722	<5	> 24 months	FALSE	FALSE	FALSE	0-1	No	FALSE	FALSE	No	FALSE	FALSE	No	FALSE	FALSE	FALSE	387	FALSE	78	No	15	44,2	NA	377	NA	19	1	FALSE	NA	No	FALSE	FALSE	FALSE	FALSE	NA	NA	NA	NA	NA	NA	NA	NA	NA	NA
59	1	60,6	F	FALSE	30,9155766944114	<5	> 24 months	FALSE	FALSE	FALSE	0-1	No	FALSE	FALSE	No	FALSE	FALSE	No	FALSE	FALSE	FALSE	134	TRUE	77	No	15	58,344	NA	315	10	27	3	FALSE	NA	No	FALSE	FALSE	FALSE	TRUE	NA	NA	NA	NA	NA	NA	NA	NA	NA	NA
60	1	48,4	M	FALSE	36,4524915878866	<5	> 24 months	FALSE	FALSE	FALSE	0-1	No	FALSE	FALSE	No	FALSE	FALSE	No	FALSE	TRUE	FALSE	81	TRUE	59	No	15	83,98	NA	155	17	36	5	FALSE	NA	No	FALSE	FALSE	TRUE	TRUE	10	140	TRUE	80	No	15	100,776	NA	401	NA
61	1	74,7	M	FALSE	29,0547520661157	<5	> 24 months	FALSE	FALSE	FALSE	0-1	No	FALSE	FALSE	No	FALSE	FALSE	No	FALSE	TRUE	FALSE	114	FALSE	84	No	15	74,256	NA	216	3	28	2	FALSE	NA	No	FALSE	FALSE	FALSE	TRUE	NA	NA	NA	NA	NA	NA	NA	NA	NA	NA
62	1	32,6	F	FALSE	37,180249851279	<5	> 24 months	FALSE	FALSE	FALSE	0-1	No	FALSE	FALSE	No	FALSE	FALSE	No	FALSE	FALSE	FALSE	120	TRUE	66	No	15	74,256	NA	216	3	20	4	FALSE	NA	No	FALSE	FALSE	FALSE	TRUE	10	95	TRUE	67	No	15	68,068	NA	137	11,97
63	1	61,4	M	FALSE	28,0102237316621	<5	> 24 months	FALSE	FALSE	FALSE	0-1	No	FALSE	FALSE	No	FALSE	FALSE	No	FALSE	FALSE	FALSE	157	TRUE	58	No	15	91,052	NA	147	7	33	5	FALSE	NA	No	FALSE	FALSE	TRUE	TRUE	10	100	TRUE	80	No	15	68,068	NA	470	NA
64	1	55,1	M	FALSE	27,4405991735537	<5	> 24 months	FALSE	FALSE	FALSE	0-1	No	FALSE	FALSE	No	FALSE	FALSE	No	FALSE	TRUE	FALSE	161	FALSE	92	No	15	84,864	NA	426	14	24	2	FALSE	NA	No	FALSE	FALSE	FALSE	TRUE	NA	NA	NA	NA	NA	NA	NA	NA	NA	NA
65	1	69,7	M	FALSE	24,9770431588613	<5	> 24 months	FALSE	FALSE	FALSE	0-1	No	FALSE	FALSE	No	FALSE	FALSE	No	FALSE	TRUE	TRUE	50	TRUE	67	No	15	76,908	NA	184	9	40	5	FALSE	NA	No	FALSE	FALSE	FALSE	TRUE	10	78	TRUE	42	Epi-/Norepinephrine > 0.1 µg/kg/min	NA	120,224	NA	522	NA
66	1	70,2	M	FALSE	30,0408163265306	<5	> 24 months	FALSE	FALSE	FALSE	0-1	No	FALSE	FALSE	No	FALSE	FALSE	No	FALSE	FALSE	FALSE	81	TRUE	61	Epi-/Norepinephrine > 0.1 µg/kg/min	15	95,472	NA	124	7	47	9	FALSE	NA	No	FALSE	FALSE	TRUE	TRUE	10	85	TRUE	64	No	NA	86,632	NA	198	NA
67	1	73,8	M	FALSE	26,7697798929209	<5	> 24 months	FALSE	FALSE	FALSE	0-1	No	FALSE	FALSE	No	FALSE	FALSE	No	FALSE	TRUE	FALSE	131	FALSE	85	No	15	134,368	NA	281	10	41	3	FALSE	NA	No	FALSE	FALSE	FALSE	TRUE	8	180	TRUE	0	No	15	68,952	NA	321	NA
68	1	73,2	M	FALSE	30,4831580551745	<5	> 24 months	FALSE	FALSE	FALSE	0-1	No	FALSE	FALSE	No	FALSE	FALSE	No	FALSE	TRUE	FALSE	104	TRUE	59	No	15	83,98	NA	185	7	44	4	FALSE	NA	No	FALSE	FALSE	TRUE	TRUE	NA	NA	NA	NA	NA	NA	NA	NA	NA	NA
69	1	63,3	M	FALSE	36,5714285714286	<5	> 24 months	FALSE	FALSE	FALSE	0-1	No	FALSE	FALSE	No	FALSE	FALSE	No	FALSE	TRUE	FALSE	67	TRUE	68	No	15	71,604	NA	163	12	37	5	FALSE	NA	No	FALSE	FALSE	FALSE	TRUE	10	142	TRUE	74	No	15	68,952	NA	382	NA
70	2	56,6	M	FALSE	27,774423378819	<5	> 24 months	FALSE	FALSE	FALSE	0-1	No	FALSE	FALSE	No	FALSE	FALSE	No	FALSE	FALSE	FALSE	287	FALSE	75	No	15	56	NA	284	6	15	2	FALSE	NA	No	FALSE	FALSE	FALSE	FALSE	NA	NA	NA	NA	NA	NA	NA	NA	NA	NA
71	2	77,5	M	FALSE	19,5763330898466	>7	12-24 months	FALSE	TRUE	FALSE	0-1	No	FALSE	FALSE	No	FALSE	FALSE	No	FALSE	TRUE	FALSE	200	FALSE	80	No	10	39	NA	280	6	32	4	FALSE	NA	No	FALSE	FALSE	FALSE	TRUE	NA	NA	NA	NA	NA	NA	NA	NA	NA	NA
72	2	67,3	M	FALSE	23,8751147842057	<5	> 24 months	FALSE	FALSE	FALSE	0-1	No	FALSE	FALSE	No	FALSE	FALSE	No	FALSE	FALSE	TRUE	95	TRUE	75	No	15	62	NA	159	8	29	4	FALSE	NA	No	FALSE	FALSE	FALSE	TRUE	10	217	FALSE	75	No	15	61	NA	541	6
73	2	83,3	M	FALSE	25,7116620752984	<5	12-24 months	TRUE	TRUE	FALSE	0-1	No	FALSE	FALSE	No	FALSE	FALSE	No	FALSE	TRUE	FALSE	271	FALSE	65	No	15	55	NA	172	21	29	4	FALSE	NA	No	FALSE	FALSE	TRUE	FALSE	NA	NA	NA	NA	NA	NA	NA	NA	NA	NA
74	2	50,7	M	FALSE	29,7527444341849	<5	> 24 months	FALSE	FALSE	FALSE	0-1	No	FALSE	FALSE	No	FALSE	FALSE	No	FALSE	FALSE	FALSE	118	FALSE	90	No	15	166	NA	128	9	35	4	FALSE	NA	No	FALSE	FALSE	FALSE	TRUE	11	58	FALSE	105	No	15	153	NA	212	10
75	2	79,2	M	FALSE	26,4462809917355	5-6	12-24 months	FALSE	FALSE	FALSE	0-1	No	FALSE	FALSE	No	FALSE	FALSE	No	FALSE	FALSE	FALSE	119	TRUE	100	No	15	70	NA	108	5	46	4	FALSE	NA	No	FALSE	FALSE	FALSE	TRUE	NA	NA	NA	NA	NA	NA	NA	NA	NA	NA
76	2	37	M	FALSE	30,3125625554062	<5	> 24 months	FALSE	FALSE	FALSE	0-1	No	FALSE	FALSE	No	FALSE	FALSE	No	FALSE	FALSE	FALSE	100	FALSE	80	No	15	84	NA	294	44	9	4	FALSE	NA	No	FALSE	FALSE	FALSE	TRUE	NA	NA	NA	NA	NA	NA	NA	NA	NA	NA
77	2	68,3	M	FALSE	39,8367346938776	5-6	12-24 months	FALSE	FALSE	FALSE	0-1	Gold 4 / D	TRUE	FALSE	No	FALSE	FALSE	KDIGO G3-4	FALSE	TRUE	TRUE	62	TRUE	65	Epi-/Norepinephrine < 0.1 µg/kg/min	15	66	NA	256	12	30	7	FALSE	NA	No	FALSE	FALSE	TRUE	TRUE	10	142	TRUE	75	No	15	55	NA	414	11
78	2	67	M	FALSE	30,2737118067476	<5	> 24 months	FALSE	FALSE	FALSE	0-1	No	FALSE	FALSE	No	FALSE	FALSE	No	FALSE	FALSE	FALSE	300	FALSE	69	No	15	83	NA	329	13	39	3	FALSE	NA	No	FALSE	FALSE	FALSE	FALSE	10	131	TRUE	89	No	15	62	NA	399	15
79	2	86,5	F	FALSE	31,5555555555556	>7	< 12 months	FALSE	FALSE	FALSE	0-1	No	FALSE	FALSE	No	FALSE	FALSE	No	FALSE	FALSE	FALSE	116	TRUE	72	Epi-/Norepinephrine > 0.1 µg/kg/min	5	71	NA	207	6	64	11	FALSE	NA	No	FALSE	FALSE	TRUE	TRUE	NA	NA	NA	NA	NA	NA	NA	NA	NA	NA
80	2	60,9	M	FALSE	22,0385674931129	<5	> 24 months	FALSE	FALSE	FALSE	0-1	No	FALSE	FALSE	No	FALSE	FALSE	No	FALSE	TRUE	TRUE	200	FALSE	80	No	15	82	NA	324	11	27	2	FALSE	NA	No	FALSE	FALSE	FALSE	TRUE	10	215	TRUE	67	No	15	73	NA	507	6
81	2	57,3	M	FALSE	32,7693949093126	<5	> 24 months	FALSE	FALSE	FALSE	0-1	No	FALSE	FALSE	No	FALSE	FALSE	No	FALSE	FALSE	FALSE	123	TRUE	65	Epi-/Norepinephrine > 0.1 µg/kg/min	15	59	NA	175	18	50	7	FALSE	NA	No	FALSE	FALSE	TRUE	TRUE	NA	NA	NA	NA	NA	NA	NA	NA	NA	NA
82	2	56,5	M	TRUE	22,8395061728395	<5	> 24 months	FALSE	FALSE	FALSE	0-1	No	FALSE	FALSE	No	FALSE	FALSE	No	FALSE	FALSE	FALSE	300	FALSE	86	No	15	73	NA	125	5	22	3	FALSE	NA	No	FALSE	FALSE	FALSE	FALSE	9	83	TRUE	65	Epi-/Norepinephrine < 0.1 µg/kg/min	15	53	NA	635	9
83	2	64,2	M	FALSE	28,7273771904625	<5	> 24 months	FALSE	FALSE	FALSE	0-1	No	FALSE	FALSE	No	FALSE	FALSE	No	FALSE	TRUE	TRUE	93	TRUE	71	Epi-/Norepinephrine < 0.1 µg/kg/min	15	103	NA	211	6	71	7	FALSE	NA	No	FALSE	FALSE	TRUE	TRUE	6	56	TRUE	65	No	15	92	NA	382	9
84	2	56	M	FALSE	30,4611183081825	<5	> 24 months	FALSE	FALSE	FALSE	0-1	No	FALSE	FALSE	No	FALSE	FALSE	No	FALSE	TRUE	FALSE	59	TRUE	65	Epi-/Norepinephrine > 0.1 µg/kg/min	15	83	NA	138	7	37	9	FALSE	NA	No	FALSE	FALSE	TRUE	TRUE	10	84	TRUE	70	No	15	56	NA	385	NA
85	2	59	M	FALSE	27,7447483154974	<5	> 24 months	FALSE	FALSE	FALSE	0-1	No	FALSE	FALSE	No	FALSE	FALSE	No	FALSE	FALSE	TRUE	109	TRUE	65	No	15	93	NA	125	6	34	5	FALSE	NA	No	FALSE	FALSE	TRUE	TRUE	10	71	TRUE	70	No	15	107	NA	227	8
86	2	69,3	F	FALSE	40,7712238987959	<5	> 24 months	FALSE	FALSE	FALSE	0-1	No	FALSE	FALSE	No	FALSE	FALSE	No	FALSE	FALSE	FALSE	172	TRUE	63	Epi-/Norepinephrine < 0.1 µg/kg/min	15	106	NA	224	9	86	6	FALSE	NA	No	FALSE	FALSE	TRUE	TRUE	10	98	TRUE	67	Epi-/Norepinephrine < 0.1 µg/kg/min	15	60	NA	355	9
87	2	50	M	FALSE	29,4117647058824	<5	> 24 months	FALSE	FALSE	FALSE	0-1	No	FALSE	FALSE	No	FALSE	FALSE	No	FALSE	TRUE	TRUE	190	TRUE	63	Epi-/Norepinephrine > 0.1 µg/kg/min	15	80	NA	121	8	35	8	FALSE	NA	No	FALSE	FALSE	TRUE	TRUE	5	106	TRUE	77	No	15	138	NA	281	11
88	2	74,2	M	FALSE	22,8373702422145	<5	> 24 months	FALSE	FALSE	FALSE	0-1	No	FALSE	FALSE	No	FALSE	FALSE	No	FALSE	TRUE	TRUE	200	FALSE	70	No	15	74	NA	123	10	24	4	FALSE	NA	No	FALSE	FALSE	FALSE	TRUE	7	89	TRUE	65	Epi-/Norepinephrine > 0.1 µg/kg/min	5	105	NA	166	12
89	2	41,8	M	FALSE	27,7551020408163	<5	> 24 months	FALSE	FALSE	FALSE	0-1	No	FALSE	FALSE	No	FALSE	FALSE	No	FALSE	FALSE	FALSE	177	TRUE	77	Epi-/Norepinephrine < 0.1 µg/kg/min	15	80	NA	163	8	60	6	FALSE	NA	No	FALSE	FALSE	TRUE	TRUE	9	300	FALSE	116	No	15	72	NA	651	8
90	2	73,5	M	FALSE	22,7244034844085	<5	> 24 months	FALSE	FALSE	FALSE	0-1	Gold 1-3 / A-C	FALSE	FALSE	No	FALSE	FALSE	No	FALSE	FALSE	FALSE	140	FALSE	74	No	15	92	NA	118	11	33	3	FALSE	NA	No	FALSE	FALSE	FALSE	TRUE	10	74	FALSE	75	No	15	52	NA	301	7
91	2	68,1	M	FALSE	29,3877551020408	<5	> 24 months	FALSE	FALSE	FALSE	0-1	No	FALSE	FALSE	No	FALSE	FALSE	No	FALSE	TRUE	TRUE	80	TRUE	68	Epi-/Norepinephrine < 0.1 µg/kg/min	15	63	NA	214	9	69	7	FALSE	NA	No	FALSE	FALSE	TRUE	TRUE	10	66	TRUE	61	Epi-/Norepinephrine > 0.1 µg/kg/min	15	47	NA	400	6
92	2	74,1	F	FALSE	41,8642402494767	<5	> 24 months	FALSE	FALSE	FALSE	0-1	No	FALSE	FALSE	No	FALSE	FALSE	No	FALSE	FALSE	FALSE	222	FALSE	70	No	15	97	NA	186	6	47	3	FALSE	NA	No	FALSE	FALSE	FALSE	FALSE	10	110	TRUE	70	No	15	100	NA	261	4
93	2	56,1	M	FALSE	25,6489176156766	<5	> 24 months	FALSE	FALSE	FALSE	0-1	No	FALSE	FALSE	No	FALSE	FALSE	No	FALSE	FALSE	TRUE	300	FALSE	74	No	15	93	NA	208	9	44	2	FALSE	NA	No	FALSE	FALSE	FALSE	FALSE	NA	NA	NA	NA	NA	NA	NA	NA	NA	NA
94	2	68	M	FALSE	29,270994027135	<5	> 24 months	FALSE	FALSE	FALSE	0-1	No	FALSE	FALSE	No	FALSE	FALSE	No	FALSE	TRUE	FALSE	144	TRUE	65	Epi-/Norepinephrine > 0.1 µg/kg/min	15	106	NA	126	11	62	8	FALSE	NA	No	FALSE	FALSE	TRUE	TRUE	10	76	TRUE	65	Epi-/Norepinephrine < 0.1 µg/kg/min	15	177	NA	246	12
95	2	44,5	M	FALSE	34,5679012345679	<5	> 24 months	FALSE	FALSE	FALSE	0-1	No	FALSE	FALSE	No	FALSE	FALSE	No	FALSE	TRUE	TRUE	94	TRUE	66	Epi-/Norepinephrine > 0.1 µg/kg/min	15	97	NA	159	5	43	8	FALSE	NA	No	FALSE	FALSE	TRUE	TRUE	10	103	TRUE	75	No	15	124	NA	175	5
96	2	47,9	M	FALSE	24,1427951388889	<5	> 24 months	FALSE	FALSE	FALSE	0-1	No	FALSE	FALSE	No	FALSE	FALSE	No	FALSE	FALSE	FALSE	180	FALSE	90	No	15	90	NA	270	33	35	4	FALSE	NA	No	FALSE	FALSE	FALSE	TRUE	NA	NA	NA	NA	NA	NA	NA	NA	NA	NA
97	2	52,9	F	FALSE	41,4016334826301	<5	> 24 months	FALSE	FALSE	FALSE	0-1	No	FALSE	FALSE	No	FALSE	FALSE	No	FALSE	FALSE	TRUE	125	TRUE	69	Epi-/Norepinephrine < 0.1 µg/kg/min	15	58	NA	146	7	40	7	FALSE	NA	No	FALSE	FALSE	TRUE	TRUE	8	160	TRUE	90	No	15	36	NA	423	3
98	2	73,3	M	FALSE	35,265306122449	<5	> 24 months	FALSE	FALSE	FALSE	0-1	No	FALSE	FALSE	No	FALSE	FALSE	KDIGO G3-4	FALSE	TRUE	FALSE	122	TRUE	70	Epi-/Norepinephrine > 0.1 µg/kg/min	15	244	NA	106	13	76	10	FALSE	NA	No	FALSE	FALSE	TRUE	TRUE	NA	NA	NA	NA	NA	NA	NA	NA	NA	NA
99	2	60,9	F	FALSE	21,7192501143118	<5	> 24 months	FALSE	FALSE	FALSE	0-1	No	FALSE	FALSE	No	FALSE	FALSE	KDIGO G5	TRUE	FALSE	TRUE	215	TRUE	61	Epi-/Norepinephrine < 0.1 µg/kg/min	15	406	NA	172	4	38	8	FALSE	NA	No	FALSE	FALSE	TRUE	TRUE	NA	NA	NA	NA	NA	NA	NA	NA	NA	NA
100	2	67,1	M	FALSE	36,2959222320414	<5	> 24 months	FALSE	FALSE	FALSE	0-1	No	FALSE	FALSE	No	FALSE	FALSE	No	FALSE	TRUE	FALSE	86	TRUE	75	No	15	57	NA	319	5	48	4	FALSE	NA	No	FALSE	FALSE	FALSE	TRUE	10	140	TRUE	80	No	15	50	NA	496	6
101	2	52,2	F	FALSE	39,819944598338	5-6	12-24 months	FALSE	FALSE	FALSE	2	Gold 4 / D	FALSE	FALSE	No	FALSE	FALSE	KDIGO G5	TRUE	FALSE	FALSE	111	TRUE	61	Epi-/Norepinephrine > 0.1 µg/kg/min	3	691	NA	87	4	77	17	FALSE	NA	No	FALSE	FALSE	TRUE	TRUE	NA	NA	NA	NA	NA	NA	NA	NA	NA	NA
102	2	57,5	M	TRUE	29,3877551020408	<5	> 24 months	FALSE	FALSE	FALSE	0-1	No	FALSE	FALSE	No	FALSE	FALSE	No	FALSE	TRUE	FALSE	76	TRUE	72	Epi-/Norepinephrine < 0.1 µg/kg/min	15	68	NA	266	11	37	7	FALSE	NA	No	FALSE	FALSE	TRUE	TRUE	10	67	TRUE	63	Epi-/Norepinephrine > 0.1 µg/kg/min	15	81	NA	187	26
103	2	38,9	F	FALSE	36,7309458218549	<5	> 24 months	FALSE	FALSE	FALSE	0-1	No	FALSE	FALSE	No	FALSE	FALSE	No	FALSE	FALSE	TRUE	84	TRUE	61	Epi-/Norepinephrine < 0.1 µg/kg/min	15	58	NA	290	4	35	7	FALSE	NA	No	FALSE	FALSE	TRUE	TRUE	10	168	TRUE	65	Epi-/Norepinephrine > 0.1 µg/kg/min	15	44	NA	568	10
104	2	55	M	FALSE	27,1020408163265	<5	> 24 months	FALSE	FALSE	FALSE	0-1	No	FALSE	FALSE	No	FALSE	FALSE	No	FALSE	FALSE	TRUE	128	TRUE	70	No	15	76	NA	212	4	42	4	FALSE	NA	No	FALSE	FALSE	FALSE	TRUE	NA	NA	NA	NA	NA	NA	NA	NA	NA	NA
105	2	68,8	F	FALSE	45,1654183446874	<5	> 24 months	FALSE	FALSE	FALSE	0-1	No	FALSE	FALSE	No	FALSE	FALSE	No	FALSE	FALSE	TRUE	111	TRUE	65	Epi-/Norepinephrine < 0.1 µg/kg/min	15	58	NA	211	11	44	6	FALSE	NA	No	FALSE	FALSE	TRUE	TRUE	8	67	TRUE	63	Epi-/Norepinephrine < 0.1 µg/kg/min	15	207	NA	260	8
106	2	72,2	M	FALSE	28,6851446806985	<5	> 24 months	FALSE	FALSE	FALSE	0-1	No	FALSE	FALSE	No	FALSE	FALSE	No	FALSE	TRUE	FALSE	98	FALSE	78	No	15	72	NA	413	11	79	2	FALSE	NA	No	FALSE	FALSE	FALSE	TRUE	10	66	FALSE	70	No	15	62	NA	220	5
107	2	66,2	F	FALSE	41,6233090530697	<5	> 24 months	FALSE	FALSE	FALSE	0-1	No	FALSE	FALSE	No	FALSE	FALSE	No	FALSE	FALSE	TRUE	104	TRUE	66	Epi-/Norepinephrine > 0.1 µg/kg/min	15	55	NA	309	11	44	7	FALSE	NA	No	FALSE	FALSE	TRUE	TRUE	NA	NA	NA	NA	NA	NA	NA	NA	NA	NA
108	2	75,2	M	FALSE	24,1632653061224	<5	> 24 months	FALSE	FALSE	FALSE	0-1	No	FALSE	FALSE	No	FALSE	FALSE	No	FALSE	TRUE	FALSE	183	TRUE	65	Epi-/Norepinephrine < 0.1 µg/kg/min	15	82	NA	289	7	28	6	FALSE	NA	No	FALSE	FALSE	TRUE	TRUE	10	105	TRUE	65	Epi-/Norepinephrine < 0.1 µg/kg/min	15	58	NA	529	48
109	2	74,7	M	FALSE	26,1751945211374	5-6	12-24 months	FALSE	FALSE	FALSE	0-1	Gold 1-3 / A-C	FALSE	FALSE	No	FALSE	FALSE	No	FALSE	FALSE	FALSE	125	TRUE	65	Epi-/Norepinephrine < 0.1 µg/kg/min	15	70	NA	233	20	41	7	FALSE	NA	No	FALSE	FALSE	TRUE	TRUE	NA	NA	NA	NA	NA	NA	NA	NA	NA	NA
110	2	71,7	M	FALSE	31,8339100346021	<5	> 24 months	FALSE	FALSE	FALSE	0-1	No	FALSE	FALSE	No	FALSE	FALSE	No	FALSE	TRUE	FALSE	81	TRUE	65	Epi-/Norepinephrine < 0.1 µg/kg/min	15	91	NA	253	9	43	7	FALSE	NA	No	FALSE	FALSE	TRUE	TRUE	7	117	TRUE	70	No	15	87	NA	330	8
111	2	54,8	M	FALSE	29,4117647058824	<5	> 24 months	FALSE	FALSE	FALSE	0-1	No	FALSE	FALSE	No	FALSE	FALSE	No	FALSE	FALSE	FALSE	157	TRUE	65	Epi-/Norepinephrine > 0.1 µg/kg/min	15	113	NA	348	10	36	8	FALSE	NA	No	FALSE	FALSE	TRUE	TRUE	10	99	TRUE	65	No	15	203	NA	457	8
112	2	71,9	M	FALSE	25,013520822066	<5	> 24 months	FALSE	FALSE	FALSE	0-1	No	FALSE	FALSE	No	FALSE	FALSE	No	FALSE	TRUE	FALSE	120	TRUE	55	Epi-/Norepinephrine > 0.1 µg/kg/min	15	36	NA	260	9	77	7	FALSE	NA	No	FALSE	FALSE	TRUE	TRUE	NA	NA	NA	NA	NA	NA	NA	NA	NA	NA
113	2	76,5	M	FALSE	34,8534971644612	<5	> 24 months	FALSE	FALSE	FALSE	0-1	No	FALSE	FALSE	No	FALSE	FALSE	No	FALSE	TRUE	TRUE	146	FALSE	75	No	15	107	NA	240	18	33	2	FALSE	NA	No	FALSE	FALSE	FALSE	TRUE	10	120	TRUE	70	No	13	100	NA	306	9
114	2	50,5	M	FALSE	38,0622837370242	<5	> 24 months	FALSE	FALSE	FALSE	0-1	No	FALSE	FALSE	No	FALSE	FALSE	No	FALSE	TRUE	TRUE	200	FALSE	80	No	15	62	NA	215	7	27	2	FALSE	NA	No	FALSE	FALSE	FALSE	TRUE	10	147	TRUE	80	No	15	70	NA	419	5
115	2	74,1	M	TRUE	21,6333153055706	<5	12-24 months	FALSE	FALSE	FALSE	0-1	No	FALSE	FALSE	No	FALSE	FALSE	No	FALSE	TRUE	FALSE	180	FALSE	78	No	15	136	NA	400	16	54	3	FALSE	NA	No	FALSE	FALSE	FALSE	TRUE	NA	NA	NA	NA	NA	NA	NA	NA	NA	NA
116	2	53,2	M	FALSE	22,2059897735573	<5	> 24 months	FALSE	FALSE	FALSE	0-1	No	FALSE	FALSE	No	FALSE	FALSE	No	FALSE	TRUE	TRUE	162	TRUE	65	Epi-/Norepinephrine < 0.1 µg/kg/min	15	125	NA	94	6	46	9	FALSE	NA	No	FALSE	FALSE	TRUE	TRUE	NA	NA	NA	NA	NA	NA	NA	NA	NA	NA
117	2	68,2	F	TRUE	34,8943985307622	<5	> 24 months	FALSE	FALSE	FALSE	0-1	No	FALSE	FALSE	No	FALSE	FALSE	No	FALSE	TRUE	FALSE	116	TRUE	65	Epi-/Norepinephrine > 0.1 µg/kg/min	13	61	NA	357	15	81	8	FALSE	NA	No	FALSE	FALSE	TRUE	TRUE	10	104	TRUE	65	No	13	44	NA	504	10
118	2	53,1	M	TRUE	29,0547520661157	<5	> 24 months	FALSE	FALSE	FALSE	0-1	No	FALSE	FALSE	No	FALSE	FALSE	No	FALSE	FALSE	FALSE	160	FALSE	75	No	15	53	NA	335	9	23	2	FALSE	NA	No	FALSE	FALSE	FALSE	TRUE	NA	NA	NA	NA	NA	NA	NA	NA	NA	NA
119	2	53	M	FALSE	36,2149951593818	<5	> 24 months	FALSE	FALSE	FALSE	0-1	No	FALSE	FALSE	No	FALSE	FALSE	No	FALSE	TRUE	TRUE	132	TRUE	65	Epi-/Norepinephrine < 0.1 µg/kg/min	15	87	NA	217	15	56	6	FALSE	NA	No	FALSE	FALSE	TRUE	TRUE	10	175	TRUE	78	No	15	73	NA	302	6
120	2	64	M	FALSE	37,037037037037	<5	> 24 months	FALSE	FALSE	FALSE	0-1	No	FALSE	FALSE	No	FALSE	FALSE	No	FALSE	FALSE	FALSE	186	TRUE	65	Epi-/Norepinephrine < 0.1 µg/kg/min	15	211	NA	126	13	62	9	FALSE	NA	No	FALSE	FALSE	TRUE	TRUE	10	145	TRUE	65	Epi-/Norepinephrine > 0.1 µg/kg/min	15	111	NA	137	4
121	2	65,4	M	FALSE	35,9268398896792	<5	> 24 months	FALSE	FALSE	FALSE	0-1	No	FALSE	FALSE	No	FALSE	FALSE	No	FALSE	FALSE	FALSE	70	TRUE	65	Epi-/Norepinephrine > 0.1 µg/kg/min	15	419	NA	268	57	56	13	FALSE	NA	No	FALSE	FALSE	TRUE	TRUE	10	153	TRUE	65	Epi-/Norepinephrine > 0.1 µg/kg/min	15	271	NA	251	11
122	2	66	M	FALSE	32,9120128847029	<5	> 24 months	FALSE	FALSE	FALSE	0-1	No	FALSE	FALSE	No	FALSE	FALSE	No	FALSE	FALSE	FALSE	149	TRUE	65	Epi-/Norepinephrine < 0.1 µg/kg/min	15	79	NA	283	10	58	6	FALSE	NA	No	FALSE	FALSE	TRUE	TRUE	10	270	TRUE	70	No	15	61	NA	352	8
123	2	70,3	M	FALSE	26,1224489795918	<5	> 24 months	FALSE	FALSE	FALSE	0-1	No	FALSE	FALSE	No	FALSE	FALSE	No	FALSE	FALSE	FALSE	194	TRUE	59	Epi-/Norepinephrine > 0.1 µg/kg/min	15	88	NA	254	8	70	7	FALSE	NA	No	FALSE	FALSE	TRUE	TRUE	10	127	TRUE	64	Epi-/Norepinephrine < 0.1 µg/kg/min	15	81	NA	323	16
124	2	67,8	M	FALSE	23,8367346938776	<5	> 24 months	FALSE	FALSE	FALSE	0-1	No	FALSE	FALSE	No	FALSE	FALSE	No	FALSE	FALSE	FALSE	125	TRUE	65	Epi-/Norepinephrine > 0.1 µg/kg/min	15	69	NA	415	18	49	7	FALSE	NA	No	FALSE	FALSE	TRUE	TRUE	NA	NA	NA	NA	NA	NA	NA	NA	NA	NA
125	2	59,9	M	FALSE	23,8754325259516	<5	> 24 months	FALSE	FALSE	FALSE	0-1	No	FALSE	FALSE	No	FALSE	FALSE	No	FALSE	FALSE	FALSE	108	TRUE	65	Epi-/Norepinephrine > 0.1 µg/kg/min	15	85	NA	350	11	37	7	FALSE	NA	No	FALSE	FALSE	TRUE	TRUE	NA	NA	NA	NA	NA	NA	NA	NA	NA	NA
126	2	77	M	FALSE	29,4117647058824	<5	> 24 months	FALSE	FALSE	FALSE	0-1	No	FALSE	FALSE	No	FALSE	FALSE	No	FALSE	FALSE	FALSE	71	TRUE	77	No	15	71	NA	426	6	54	4	FALSE	NA	No	FALSE	FALSE	FALSE	TRUE	10	155	TRUE	85	No	15	56	NA	290	7
127	2	71,9	M	FALSE	NA	<5	> 24 months	FALSE	FALSE	FALSE	0-1	No	FALSE	FALSE	No	FALSE	FALSE	No	FALSE	TRUE	TRUE	201	TRUE	65	Epi-/Norepinephrine > 0.1 µg/kg/min	15	135	NA	203	11	70	7	FALSE	NA	No	FALSE	FALSE	TRUE	TRUE	NA	NA	NA	NA	NA	NA	NA	NA	NA	NA
128	2	58,8	M	FALSE	28,3737024221453	<5	> 24 months	FALSE	FALSE	FALSE	0-1	No	FALSE	FALSE	No	FALSE	FALSE	No	FALSE	TRUE	FALSE	83	TRUE	65	Epi-/Norepinephrine < 0.1 µg/kg/min	15	54	NA	306	11	27	7	FALSE	NA	No	FALSE	FALSE	TRUE	TRUE	10	158	TRUE	75	No	15	60	NA	512	5
129	2	65,3	M	FALSE	29,3877551020408	<5	> 24 months	FALSE	FALSE	FALSE	0-1	No	FALSE	FALSE	No	FALSE	FALSE	No	FALSE	TRUE	FALSE	125	TRUE	67	Epi-/Norepinephrine > 0.1 µg/kg/min	15	421	NA	190	38	93	12	FALSE	NA	No	FALSE	FALSE	TRUE	TRUE	10	123	TRUE	65	Epi-/Norepinephrine < 0.1 µg/kg/min	15	244	NA	145	37
130	2	68,4	M	FALSE	21,7775533392248	<5	> 24 months	FALSE	FALSE	FALSE	0-1	No	FALSE	FALSE	No	FALSE	FALSE	No	FALSE	TRUE	TRUE	223	TRUE	65	Epi-/Norepinephrine < 0.1 µg/kg/min	15	102	NA	531	10	46	5	FALSE	NA	No	FALSE	FALSE	TRUE	TRUE	NA	NA	NA	NA	NA	NA	NA	NA	NA	NA
131	2	70,1	M	TRUE	31,4878892733564	<5	> 24 months	FALSE	FALSE	FALSE	0-1	No	FALSE	FALSE	No	FALSE	FALSE	No	FALSE	FALSE	TRUE	130	TRUE	64	Epi-/Norepinephrine > 0.1 µg/kg/min	15	160	NA	150	7	58	9	FALSE	NA	No	FALSE	FALSE	TRUE	TRUE	10	61	TRUE	65	Epi-/Norepinephrine > 0.1 µg/kg/min	15	137	NA	239	18
132	2	85,3	M	FALSE	31,9602272727273	5-6	< 12 months	FALSE	FALSE	FALSE	0-1	No	TRUE	FALSE	No	FALSE	FALSE	No	FALSE	FALSE	FALSE	90	FALSE	75	No	15	138	NA	112	5	50	4	FALSE	NA	No	FALSE	FALSE	FALSE	TRUE	NA	NA	NA	NA	NA	NA	NA	NA	NA	NA
133	2	48,7	M	FALSE	24,9307479224377	<5	> 24 months	FALSE	FALSE	FALSE	0-1	No	FALSE	FALSE	No	FALSE	FALSE	No	FALSE	FALSE	TRUE	216	TRUE	65	Epi-/Norepinephrine < 0.1 µg/kg/min	15	61	NA	227	8	55	5	FALSE	NA	No	FALSE	FALSE	TRUE	TRUE	10	96	TRUE	75	No	15	47	NA	389	13
134	2	63,2	M	FALSE	25,0593070266297	<5	> 24 months	FALSE	FALSE	FALSE	0-1	No	FALSE	FALSE	No	FALSE	FALSE	No	FALSE	TRUE	TRUE	148	FALSE	70	No	15	60	NA	223	7	24	3	FALSE	NA	No	FALSE	FALSE	FALSE	TRUE	10	183	FALSE	80	No	15	62	NA	657	6
135	2	54	M	FALSE	24,9134948096886	<5	> 24 months	FALSE	FALSE	FALSE	0-1	Gold 1-3 / A-C	FALSE	FALSE	No	FALSE	FALSE	No	FALSE	FALSE	FALSE	67	TRUE	70	No	15	63	NA	275	32	57	6	FALSE	NA	No	FALSE	FALSE	FALSE	TRUE	10	132	TRUE	65	Epi-/Norepinephrine < 0.1 µg/kg/min	15	58	NA	526	10
136	2	55,5	M	FALSE	22,9916897506925	<5	12-24 months	FALSE	FALSE	FALSE	0-1	No	FALSE	FALSE	No	FALSE	FALSE	No	FALSE	FALSE	TRUE	80	TRUE	70	No	15	66	NA	215	9	52	5	FALSE	NA	No	FALSE	FALSE	FALSE	TRUE	NA	NA	NA	NA	NA	NA	NA	NA	NA	NA
137	2	52,3	F	FALSE	38,0940082644628	<5	> 24 months	FALSE	FALSE	FALSE	0-1	No	FALSE	FALSE	No	FALSE	FALSE	No	FALSE	TRUE	TRUE	120	FALSE	70	No	15	69	NA	183	6	35	3	FALSE	NA	No	FALSE	FALSE	FALSE	TRUE	NA	NA	NA	NA	NA	NA	NA	NA	NA	NA
138	2	57,8	M	TRUE	21,5510204081633	<5	> 24 months	FALSE	FALSE	FALSE	0-1	No	FALSE	FALSE	No	FALSE	FALSE	No	FALSE	FALSE	FALSE	160	FALSE	70	No	15	61	NA	292	10	29	3	FALSE	NA	No	FALSE	FALSE	FALSE	TRUE	10	126	TRUE	70	No	15	57	NA	341	7
139	2	84,3	M	FALSE	27,1430374952657	<5	> 24 months	FALSE	FALSE	FALSE	0-1	No	FALSE	FALSE	No	FALSE	FALSE	No	FALSE	FALSE	FALSE	60	FALSE	70	No	15	159	NA	181	10	41	4	FALSE	NA	No	FALSE	FALSE	FALSE	TRUE	9	93	TRUE	65	Epi-/Norepinephrine > 0.1 µg/kg/min	15	441	NA	315	10
140	2	65,2	F	FALSE	24,8015873015873	<5	> 24 months	FALSE	FALSE	FALSE	0-1	No	FALSE	FALSE	No	FALSE	FALSE	No	FALSE	FALSE	FALSE	100	FALSE	70	No	15	37	NA	299	4	49	3	FALSE	NA	No	FALSE	FALSE	FALSE	TRUE	10	109	TRUE	65	Epi-/Norepinephrine < 0.1 µg/kg/min	15	35	NA	472	3
141	2	57,5	M	FALSE	29,0858725761773	<5	> 24 months	FALSE	FALSE	FALSE	0-1	No	FALSE	FALSE	No	FALSE	FALSE	No	FALSE	TRUE	FALSE	200	FALSE	80	No	15	64	NA	248	5	30	2	FALSE	NA	No	FALSE	FALSE	FALSE	TRUE	10	120	FALSE	80	No	15	63	NA	451	6
142	2	78,5	M	FALSE	22,7204383708109	5-6	> 24 months	FALSE	FALSE	FALSE	2	No	FALSE	FALSE	No	FALSE	FALSE	No	FALSE	TRUE	TRUE	333	TRUE	65	Epi-/Norepinephrine > 0.1 µg/kg/min	9	158	NA	214	10	68	9	FALSE	NA	No	FALSE	FALSE	TRUE	TRUE	10	150	FALSE	65	Epi-/Norepinephrine < 0.1 µg/kg/min	14	94	NA	198	34
143	2	20,3	M	FALSE	17,2390481341266	>7	12-24 months	FALSE	FALSE	TRUE	0-1	No	FALSE	FALSE	No	FALSE	FALSE	No	FALSE	FALSE	FALSE	117	TRUE	65	Epi-/Norepinephrine < 0.1 µg/kg/min	8	31	NA	435	14	58	9	FALSE	NA	No	FALSE	FALSE	TRUE	TRUE	10	448	FALSE	70	No	8	36	NA	415	7
144	2	65,2	M	FALSE	30,3460743801653	<5	12-24 months	FALSE	FALSE	FALSE	0-1	No	FALSE	FALSE	No	FALSE	FALSE	No	FALSE	TRUE	FALSE	168	TRUE	80	No	15	47	NA	223	18	34	3	FALSE	NA	No	FALSE	FALSE	FALSE	TRUE	10	270	FALSE	75	No	15	58	NA	161	16
145	2	67,6	F	FALSE	31,25	<5	> 24 months	FALSE	FALSE	FALSE	0-1	No	FALSE	FALSE	No	FALSE	FALSE	No	FALSE	FALSE	FALSE	210	FALSE	70	No	15	55	NA	290	6	29	3	FALSE	NA	No	FALSE	FALSE	FALSE	FALSE	10	100	TRUE	75	No	15	40	NA	280	4
146	3	61,4	F	FALSE	22,189349112426	5-6	> 24 months	FALSE	FALSE	TRUE	0-1	No	FALSE	FALSE	No	FALSE	FALSE	KDIGO G3-4	FALSE	TRUE	FALSE	123	TRUE	63	No	15	196	NA	159	3	35	6	FALSE	NA	No	FALSE	FALSE	TRUE	TRUE	10	112	TRUE	73	No	15	154	NA	324	3
147	3	66,3	M	FALSE	24,4897959183673	<5	> 24 months	FALSE	FALSE	FALSE	0-1	No	FALSE	FALSE	No	FALSE	FALSE	No	FALSE	TRUE	FALSE	82	TRUE	65	No	15	105	NA	322	9	45	5	FALSE	NA	No	FALSE	FALSE	TRUE	TRUE	10	118	TRUE	94	No	15	156	NA	497	7
148	3	66,2	F	FALSE	30,5240987759836	<5	> 24 months	FALSE	FALSE	FALSE	0-1	No	FALSE	FALSE	No	FALSE	FALSE	No	FALSE	FALSE	FALSE	217	FALSE	70	No	15	73	NA	359	7	24	3	FALSE	NA	No	FALSE	FALSE	FALSE	FALSE	NA	NA	NA	NA	NA	NA	NA	NA	NA	NA
149	3	50,1	F	FALSE	37,1822606814494	<5	> 24 months	FALSE	FALSE	FALSE	0-1	No	FALSE	FALSE	No	FALSE	FALSE	No	FALSE	TRUE	FALSE	93	TRUE	75	No	15	79	NA	379	14	32	4	FALSE	NA	No	FALSE	FALSE	FALSE	TRUE	NA	NA	NA	NA	NA	NA	NA	NA	NA	NA
150	3	61,1	M	FALSE	31,9193079894028	<5	> 24 months	FALSE	FALSE	FALSE	0-1	No	FALSE	FALSE	No	FALSE	FALSE	No	FALSE	TRUE	FALSE	135	TRUE	70	No	15	70	NA	212	15	40	4	FALSE	NA	No	FALSE	FALSE	FALSE	TRUE	10	275	TRUE	76	No	15	97	NA	210	17
151	3	79,9	F	FALSE	25,1531502292182	<5	> 24 months	FALSE	FALSE	FALSE	0-1	No	FALSE	FALSE	No	FALSE	FALSE	No	FALSE	TRUE	FALSE	111	TRUE	84	No	15	51	NA	241	6	26	3	FALSE	NA	No	FALSE	FALSE	FALSE	TRUE	10	311	FALSE	76	No	15	57	NA	313	6
152	3	64,2	M	FALSE	26,5668397536529	<5	> 24 months	FALSE	FALSE	FALSE	0-1	Gold 1-3 / A-C	FALSE	FALSE	No	FALSE	FALSE	KDIGO G3-4	FALSE	TRUE	FALSE	79	TRUE	83	No	NA	209	NA	112	5	27	7	FALSE	NA	No	FALSE	FALSE	FALSE	TRUE	10	112	TRUE	70	Epi-/Norepinephrine > 0.1 µg/kg/min	15	135	NA	405	9
153	3	47,5	M	FALSE	36,3321799307958	<5	> 24 months	FALSE	FALSE	FALSE	0-1	No	FALSE	FALSE	No	FALSE	FALSE	No	FALSE	FALSE	TRUE	147	TRUE	89	No	15	89	NA	194	6	25	3	FALSE	NA	No	FALSE	FALSE	FALSE	TRUE	NA	NA	NA	NA	NA	NA	NA	NA	NA	NA
154	3	51,8	M	FALSE	28,0248219851869	<5	> 24 months	FALSE	FALSE	FALSE	0-1	No	FALSE	FALSE	No	FALSE	FALSE	No	FALSE	FALSE	FALSE	112	TRUE	81	No	15	82	NA	222	10	29	3	FALSE	NA	No	FALSE	FALSE	FALSE	TRUE	9	250	FALSE	70	No	15	79	NA	399	8
155	3	77,5	M	FALSE	27,0720533111204	<5	> 24 months	FALSE	FALSE	FALSE	0-1	No	FALSE	FALSE	No	FALSE	FALSE	No	FALSE	TRUE	TRUE	112	TRUE	93	No	15	143	NA	351	11	34	4	FALSE	NA	No	FALSE	FALSE	FALSE	TRUE	10	111	TRUE	99	No	15	97	NA	489	14
156	3	60,3	M	FALSE	35,0620891161432	<5	> 24 months	FALSE	FALSE	FALSE	0-1	No	FALSE	FALSE	No	FALSE	FALSE	No	FALSE	TRUE	FALSE	149	TRUE	59	Epi-/Norepinephrine > 0.1 µg/kg/min	15	68	NA	227	10	65	7	FALSE	NA	No	FALSE	FALSE	TRUE	TRUE	NA	NA	NA	NA	NA	NA	NA	NA	NA	NA
157	3	52,2	M	FALSE	28,075042938301	<5	> 24 months	FALSE	FALSE	FALSE	0-1	No	FALSE	FALSE	No	FALSE	FALSE	No	FALSE	FALSE	TRUE	196	TRUE	93	No	15	81	NA	245	13	22	3	FALSE	NA	No	FALSE	FALSE	FALSE	TRUE	8	225	FALSE	78	No	15	78	NA	686	13
158	3	47	M	FALSE	38,4083044982699	<5	> 24 months	FALSE	FALSE	FALSE	0-1	No	FALSE	FALSE	No	FALSE	FALSE	No	FALSE	TRUE	TRUE	95	TRUE	77	No	15	77	NA	211	38	27	6	FALSE	NA	No	FALSE	FALSE	FALSE	TRUE	10	185	TRUE	73	No	15	97	NA	280	11
159	3	73,4	F	FALSE	23,3843537414966	<5	> 24 months	FALSE	FALSE	FALSE	0-1	No	FALSE	FALSE	No	FALSE	FALSE	No	FALSE	TRUE	FALSE	103	TRUE	73	No	15	52	NA	214	8	39	3	FALSE	NA	No	FALSE	FALSE	FALSE	TRUE	7	291	FALSE	83	No	15	44	NA	367	15
160	3	67,8	M	FALSE	25,5102040816327	<5	> 24 months	FALSE	FALSE	FALSE	0-1	No	FALSE	FALSE	No	FALSE	FALSE	No	FALSE	FALSE	TRUE	130	TRUE	99	No	15	64	NA	245	9	24	3	FALSE	NA	No	FALSE	FALSE	FALSE	TRUE	8	219	FALSE	78	No	15	64	NA	457	9
161	3	61,3	M	FALSE	32,5259515570934	<5	> 24 months	FALSE	FALSE	FALSE	0-1	No	FALSE	FALSE	No	FALSE	FALSE	No	FALSE	FALSE	FALSE	81	TRUE	85	No	15	92	NA	191	7	24	4	FALSE	NA	No	FALSE	FALSE	FALSE	TRUE	10	151	FALSE	74	No	15	78	NA	443	5
162	3	48,4	F	FALSE	25,9515570934256	<5	> 24 months	FALSE	FALSE	FALSE	0-1	No	FALSE	FALSE	No	FALSE	FALSE	No	FALSE	TRUE	FALSE	157	TRUE	77	No	15	68	NA	175	29	16	4	FALSE	NA	No	FALSE	FALSE	FALSE	TRUE	NA	NA	NA	NA	NA	NA	NA	NA	NA	NA
163	3	73,2	F	FALSE	30,1102788964583	<5	> 24 months	FALSE	FALSE	FALSE	0-1	No	FALSE	FALSE	No	FALSE	FALSE	No	FALSE	TRUE	FALSE	88	TRUE	57	Epi-/Norepinephrine > 0.1 µg/kg/min	15	75	NA	460	8	51	8	FALSE	NA	No	FALSE	FALSE	TRUE	TRUE	10	135	TRUE	60	No	15	48	NA	681	8
164	3	73,7	F	FALSE	26,4462809917355	<5	> 24 months	FALSE	FALSE	FALSE	0-1	No	FALSE	FALSE	No	FALSE	FALSE	No	FALSE	FALSE	FALSE	83	TRUE	NA	Epi-/Norepinephrine > 0.1 µg/kg/min	15	48	NA	362	3	67	8	FALSE	NA	No	FALSE	FALSE	TRUE	TRUE	10	181	TRUE	66	Epi-/Norepinephrine > 0.1 µg/kg/min	15	49	NA	401	4
165	3	67,2	M	FALSE	31,0978907517577	<5	> 24 months	FALSE	FALSE	FALSE	0-1	No	FALSE	FALSE	No	FALSE	FALSE	No	FALSE	TRUE	FALSE	225	FALSE	70	No	15	472	NA	152	13	39	7	FALSE	NA	No	FALSE	FALSE	FALSE	FALSE	10	228	TRUE	78	No	15	212	NA	225	6
166	3	70,4	M	FALSE	27,7742709253882	<5	> 24 months	FALSE	FALSE	FALSE	0-1	No	FALSE	FALSE	No	FALSE	FALSE	No	FALSE	TRUE	FALSE	135	TRUE	66	No	15	98	NA	182	14	46	4	FALSE	NA	No	FALSE	FALSE	FALSE	TRUE	10	135	TRUE	91	No	15	59	NA	365	10
167	3	56,1	M	FALSE	36,7536503057235	<5	> 24 months	FALSE	FALSE	FALSE	0-1	No	FALSE	FALSE	No	FALSE	FALSE	No	FALSE	TRUE	FALSE	184	TRUE	73	No	15	56	NA	172	8	21	3	FALSE	NA	No	FALSE	FALSE	FALSE	TRUE	10	196	TRUE	79	No	15	67	NA	361	6
168	3	49,2	M	FALSE	30,884497697961	<5	> 24 months	FALSE	FALSE	FALSE	0-1	No	FALSE	FALSE	No	FALSE	FALSE	No	FALSE	FALSE	FALSE	161	TRUE	70	No	15	61	NA	196	7	24	4	FALSE	NA	No	FALSE	FALSE	FALSE	TRUE	NA	NA	NA	NA	NA	NA	NA	NA	NA	NA
169	3	71,9	M	FALSE	21,4532871972318	<5	> 24 months	FALSE	FALSE	FALSE	0-1	No	FALSE	FALSE	No	FALSE	FALSE	No	FALSE	TRUE	FALSE	190	TRUE	58	Epi-/Norepinephrine > 0.1 µg/kg/min	15	97	NA	227	4	47	7	FALSE	NA	No	FALSE	FALSE	TRUE	TRUE	10	84	TRUE	73	Epi-/Norepinephrine < 0.1 µg/kg/min	15	145	NA	390	11
170	3	80,1	M	FALSE	23,4567901234568	<5	> 24 months	FALSE	FALSE	FALSE	0-1	No	FALSE	FALSE	No	FALSE	FALSE	No	FALSE	FALSE	FALSE	156	TRUE	55	Epi-/Norepinephrine > 0.1 µg/kg/min	15	61	NA	144	12	37	8	FALSE	NA	No	FALSE	FALSE	TRUE	TRUE	10	148	TRUE	73	Epi-/Norepinephrine > 0.1 µg/kg/min	15	59	NA	335	10
171	3	48,9	M	FALSE	39,2143132243269	<5	> 24 months	FALSE	FALSE	FALSE	0-1	No	FALSE	FALSE	No	FALSE	FALSE	No	FALSE	TRUE	FALSE	126	TRUE	82	No	15	115	NA	203	11	21	4	FALSE	NA	No	FALSE	FALSE	FALSE	TRUE	NA	NA	NA	NA	NA	NA	NA	NA	NA	NA
172	3	79,9	M	FALSE	32,3232323232323	<5	> 24 months	FALSE	FALSE	FALSE	0-1	No	FALSE	FALSE	No	FALSE	FALSE	No	FALSE	TRUE	FALSE	142	TRUE	63	No	15	130	NA	153	6	31	5	FALSE	NA	No	FALSE	FALSE	TRUE	TRUE	NA	NA	NA	NA	NA	NA	NA	NA	NA	NA
173	3	68,2	M	FALSE	28,1969212010364	<5	> 24 months	FALSE	FALSE	FALSE	0-1	No	FALSE	FALSE	No	FALSE	FALSE	No	FALSE	TRUE	TRUE	63	TRUE	43	No	15	123	NA	233	10	54	6	FALSE	NA	No	FALSE	FALSE	TRUE	TRUE	10	226	TRUE	72	No	15	86	NA	555	12
174	3	43	F	FALSE	30,8462766729569	<5	> 24 months	FALSE	FALSE	FALSE	0-1	No	FALSE	FALSE	No	FALSE	FALSE	No	FALSE	FALSE	FALSE	245	TRUE	75	No	15	47	NA	296	7	22	2	FALSE	NA	No	FALSE	FALSE	FALSE	TRUE	NA	NA	NA	NA	NA	NA	NA	NA	NA	NA
175	3	25,1	F	TRUE	41,796875	<5	> 24 months	FALSE	FALSE	FALSE	0-1	No	FALSE	FALSE	No	FALSE	FALSE	No	FALSE	FALSE	FALSE	417	FALSE	78	No	15	77	NA	190	8	10	0	FALSE	NA	No	FALSE	FALSE	FALSE	FALSE	NA	NA	NA	NA	NA	NA	NA	NA	NA	NA
176	3	78	M	FALSE	32,7879935100054	<5	> 24 months	FALSE	FALSE	FALSE	0-1	No	FALSE	FALSE	No	FALSE	FALSE	No	FALSE	FALSE	FALSE	155	TRUE	79	No	15	80	NA	106	9	48	4	FALSE	NA	No	FALSE	FALSE	FALSE	TRUE	NA	NA	NA	NA	NA	NA	NA	NA	NA	NA
177	3	54,2	F	FALSE	41,7222393215006	<5	> 24 months	FALSE	FALSE	FALSE	0-1	No	FALSE	FALSE	No	FALSE	FALSE	No	FALSE	TRUE	FALSE	75	TRUE	58	No	15	55	NA	166	4	32	5	FALSE	NA	No	FALSE	FALSE	TRUE	TRUE	10	220	TRUE	66	No	15	55	NA	354	8
178	3	62,1	M	FALSE	25,148605395519	<5	> 24 months	FALSE	FALSE	FALSE	0-1	No	FALSE	FALSE	No	FALSE	FALSE	No	FALSE	TRUE	FALSE	175	TRUE	67	No	15	65	NA	116	17	36	5	FALSE	NA	No	FALSE	FALSE	FALSE	TRUE	NA	NA	NA	NA	NA	NA	NA	NA	NA	NA
179	3	74	F	FALSE	15,4006243496358	5-6	12-24 months	FALSE	FALSE	FALSE	0-1	Gold 1-3 / A-C	FALSE	FALSE	No	FALSE	FALSE	No	FALSE	FALSE	FALSE	101	TRUE	75	No	15	31	NA	340	7	29	3	FALSE	NA	No	FALSE	FALSE	FALSE	TRUE	NA	NA	NA	NA	NA	NA	NA	NA	NA	NA
180	3	78,8	F	TRUE	22,3081499107674	<5	> 24 months	FALSE	FALSE	FALSE	0-1	No	FALSE	FALSE	No	FALSE	FALSE	No	FALSE	TRUE	FALSE	86	TRUE	50	Dobutamine only	15	196	NA	313	4	56	8	FALSE	NA	No	FALSE	FALSE	TRUE	TRUE	10	48	TRUE	69	No	15	66	NA	310	9
181	3	69,7	F	FALSE	20,077747874749	<5	> 24 months	FALSE	FALSE	FALSE	0-1	No	FALSE	FALSE	No	FALSE	FALSE	No	FALSE	FALSE	FALSE	185	TRUE	69	No	15	62	NA	86	16	20	6	FALSE	NA	No	FALSE	FALSE	FALSE	TRUE	10	219	TRUE	71	No	15	51	NA	636	7
182	3	53	M	FALSE	25,3086419753086	<5	> 24 months	FALSE	FALSE	FALSE	0-1	No	FALSE	FALSE	No	FALSE	FALSE	No	FALSE	FALSE	FALSE	126	TRUE	68	No	15	86	NA	107	14	27	5	FALSE	NA	No	FALSE	FALSE	FALSE	TRUE	10	275	TRUE	73	No	15	59	NA	816	42
183	3	73,5	M	FALSE	27,4756294930182	<5	> 24 months	FALSE	FALSE	FALSE	0-1	No	FALSE	FALSE	No	FALSE	FALSE	No	FALSE	TRUE	TRUE	99	TRUE	64	No	15	94	NA	303	14	37	5	FALSE	NA	No	FALSE	FALSE	TRUE	TRUE	10	206	TRUE	80	No	15	66	NA	440	6
184	3	61,7	M	FALSE	24,6913580246914	<5	> 24 months	FALSE	FALSE	FALSE	0-1	No	FALSE	FALSE	No	FALSE	FALSE	No	FALSE	TRUE	FALSE	215	FALSE	82	No	15	87	NA	293	12	18	2	FALSE	NA	No	FALSE	FALSE	FALSE	FALSE	NA	NA	NA	NA	NA	NA	NA	NA	NA	NA
185	3	57,1	M	FALSE	23,8497765970293	<5	> 24 months	FALSE	FALSE	FALSE	0-1	No	FALSE	FALSE	No	FALSE	FALSE	No	FALSE	FALSE	FALSE	156	TRUE	79	No	15	82	NA	259	11	13	3	FALSE	NA	No	FALSE	FALSE	FALSE	TRUE	8	200	FALSE	69	No	15	79	NA	529	8
186	3	74,5	F	FALSE	48,828125	5-6	12-24 months	FALSE	FALSE	FALSE	0-1	No	FALSE	FALSE	No	FALSE	FALSE	No	FALSE	TRUE	FALSE	92	TRUE	70	No	15	47	NA	103	26	33	7	FALSE	NA	No	FALSE	FALSE	FALSE	TRUE	10	200	FALSE	60	No	15	53	NA	191	10
187	3	61,2	M	FALSE	29,7520661157025	<5	> 24 months	FALSE	FALSE	FALSE	0-1	No	FALSE	FALSE	No	FALSE	FALSE	No	FALSE	TRUE	FALSE	196	TRUE	94	No	15	52	NA	207	14	24	3	FALSE	NA	No	FALSE	FALSE	FALSE	TRUE	NA	NA	NA	NA	NA	NA	NA	NA	NA	NA
188	3	72	F	FALSE	28,6501377410468	<5	> 24 months	FALSE	FALSE	FALSE	0-1	No	FALSE	FALSE	No	FALSE	FALSE	No	FALSE	TRUE	FALSE	139	TRUE	55	Epi-/Norepinephrine > 0.1 µg/kg/min	15	76	NA	187	16	42	7	FALSE	NA	No	FALSE	FALSE	TRUE	TRUE	10	146	TRUE	70	No	15	52	NA	465	6
189	3	54,8	M	FALSE	19,4457948468644	<5	> 24 months	FALSE	FALSE	FALSE	0-1	Gold 1-3 / A-C	FALSE	FALSE	No	FALSE	FALSE	No	FALSE	FALSE	FALSE	157	TRUE	59	Epi-/Norepinephrine > 0.1 µg/kg/min	15	85	NA	104	38	46	10	FALSE	NA	No	FALSE	FALSE	TRUE	TRUE	10	174	TRUE	69	Epi-/Norepinephrine > 0.1 µg/kg/min	15	42	NA	426	6
190	3	67,9	F	FALSE	23,8751147842057	<5	> 24 months	FALSE	FALSE	FALSE	0-1	No	FALSE	FALSE	No	FALSE	FALSE	No	FALSE	FALSE	FALSE	750	FALSE	76	No	15	59	NA	263	6	22	0	FALSE	NA	No	FALSE	FALSE	FALSE	FALSE	NA	NA	NA	NA	NA	NA	NA	NA	NA	NA
191	3	70,3	M	FALSE	23,8751147842057	<5	> 24 months	FALSE	FALSE	FALSE	0-1	No	FALSE	FALSE	No	FALSE	FALSE	No	FALSE	FALSE	TRUE	243	TRUE	76	No	15	103	NA	289	2	46	2	FALSE	NA	No	FALSE	FALSE	FALSE	TRUE	10	174	TRUE	53	Epi-/Norepinephrine < 0.1 µg/kg/min	15	93	NA	348	5
192	3	64,5	F	FALSE	31,9921713274869	<5	> 24 months	FALSE	FALSE	FALSE	0-1	No	FALSE	FALSE	No	FALSE	FALSE	No	FALSE	TRUE	TRUE	86	TRUE	69	Epi-/Norepinephrine > 0.1 µg/kg/min	15	72	NA	311	8	49	8	FALSE	NA	No	FALSE	FALSE	TRUE	TRUE	10	75	TRUE	62	No	15	69	NA	392	31
193	3	71,2	M	FALSE	27,7769108329952	<5	> 24 months	FALSE	FALSE	FALSE	0-1	No	FALSE	FALSE	No	FALSE	FALSE	No	FALSE	TRUE	FALSE	153	TRUE	64	Epi-/Norepinephrine > 0.1 µg/kg/min	15	78	NA	236	9	46	7	FALSE	NA	No	FALSE	FALSE	TRUE	TRUE	10	267	TRUE	82	No	15	75	NA	373	7
194	3	74,3	M	FALSE	25,2595155709343	<5	> 24 months	FALSE	FALSE	FALSE	0-1	No	FALSE	FALSE	No	FALSE	FALSE	No	FALSE	TRUE	FALSE	133	TRUE	79	No	15	71	NA	303	6	48	3	FALSE	NA	No	FALSE	FALSE	FALSE	TRUE	10	332	FALSE	73	No	15	40	NA	452	2
195	3	58	M	FALSE	30,3871052979258	<5	< 12 months	FALSE	FALSE	FALSE	0-1	No	FALSE	FALSE	No	FALSE	FALSE	No	FALSE	TRUE	TRUE	74	TRUE	59	Epi-/Norepinephrine > 0.1 µg/kg/min	15	239	NA	36	7	75	13	FALSE	NA	No	FALSE	FALSE	TRUE	TRUE	NA	NA	NA	NA	NA	NA	NA	NA	NA	NA
196	3	50,1	M	FALSE	32,0385784119435	<5	> 24 months	FALSE	FALSE	FALSE	0-1	No	FALSE	FALSE	No	FALSE	FALSE	No	FALSE	FALSE	FALSE	202	TRUE	78	No	15	69	NA	113	28	28	4	FALSE	NA	No	FALSE	FALSE	FALSE	TRUE	9	340	FALSE	80	No	15	87	NA	195	8
197	3	47,5	M	FALSE	24,6229609110496	<5	> 24 months	FALSE	FALSE	FALSE	0-1	No	FALSE	FALSE	No	FALSE	FALSE	No	FALSE	FALSE	FALSE	342	FALSE	78	No	15	76	NA	210	10	31	1	FALSE	NA	No	FALSE	FALSE	FALSE	FALSE	NA	NA	NA	NA	NA	NA	NA	NA	NA	NA
198	3	65,7	M	FALSE	26,5432098765432	<5	> 24 months	FALSE	FALSE	FALSE	0-1	No	FALSE	FALSE	No	FALSE	FALSE	No	FALSE	FALSE	FALSE	272	FALSE	81	No	15	95	NA	215	12	18	2	FALSE	NA	No	FALSE	FALSE	FALSE	FALSE	NA	NA	NA	NA	NA	NA	NA	NA	NA	NA
199	3	53,6	M	FALSE	34,8943985307622	<5	> 24 months	FALSE	FALSE	FALSE	0-1	No	FALSE	FALSE	No	FALSE	FALSE	No	FALSE	TRUE	FALSE	213	TRUE	67	No	15	118	NA	250	8	16	4	FALSE	NA	No	FALSE	FALSE	FALSE	TRUE	NA	NA	NA	NA	NA	NA	NA	NA	NA	NA
200	3	72,2	F	FALSE	34,0490306040699	<5	> 24 months	FALSE	FALSE	FALSE	0-1	No	FALSE	FALSE	No	FALSE	FALSE	No	FALSE	FALSE	FALSE	97	FALSE	48	Epi-/Norepinephrine > 0.1 µg/kg/min	15	61	NA	133	5	74	7	FALSE	NA	No	FALSE	FALSE	TRUE	TRUE	10	67	FALSE	67	Epi-/Norepinephrine > 0.1 µg/kg/min	15	68	NA	250	5
201	3	53	F	FALSE	30,1162131519274	<5	> 24 months	FALSE	FALSE	FALSE	0-1	Gold 1-3 / A-C	FALSE	FALSE	No	FALSE	FALSE	No	FALSE	FALSE	FALSE	200	FALSE	71	No	15	47	NA	181	7	66	2	FALSE	NA	No	FALSE	FALSE	FALSE	TRUE	10	190	FALSE	63	Epi-/Norepinephrine > 0.1 µg/kg/min	15	40	NA	441	9
202	3	75,6	M	FALSE	25,0995015956112	<5	> 24 months	FALSE	FALSE	FALSE	0-1	No	FALSE	FALSE	No	FALSE	FALSE	No	FALSE	TRUE	FALSE	210	TRUE	61	No	15	172	NA	205	8	41	5	FALSE	NA	No	FALSE	FALSE	TRUE	TRUE	NA	NA	NA	NA	NA	NA	NA	NA	NA	NA
203	3	69,9	M	FALSE	29,7575845550878	<5	> 24 months	FALSE	FALSE	FALSE	0-1	No	FALSE	FALSE	No	FALSE	FALSE	No	FALSE	TRUE	TRUE	207	FALSE	87	No	15	96	NA	250	7	18	2	FALSE	NA	No	FALSE	FALSE	FALSE	FALSE	NA	NA	NA	NA	NA	NA	NA	NA	NA	NA
204	3	55,2	M	FALSE	26,5758905909403	<5	> 24 months	FALSE	FALSE	FALSE	0-1	No	FALSE	FALSE	No	FALSE	FALSE	No	FALSE	TRUE	FALSE	87	TRUE	85	No	15	60	NA	228	5	9	4	FALSE	NA	No	FALSE	FALSE	FALSE	TRUE	NA	NA	NA	NA	NA	NA	NA	NA	NA	NA
205	3	62,7	M	FALSE	36,8979591836735	<5	> 24 months	FALSE	FALSE	FALSE	0-1	Gold 1-3 / A-C	FALSE	FALSE	No	FALSE	FALSE	No	FALSE	TRUE	TRUE	190	TRUE	62	Epi-/Norepinephrine > 0.1 µg/kg/min	15	80	NA	195	6	57	7	FALSE	NA	No	FALSE	FALSE	TRUE	TRUE	10	107	TRUE	66	No	15	56	NA	344	7
206	3	51,4	M	FALSE	19,3771626297578	<5	> 24 months	FALSE	FALSE	FALSE	0-1	No	FALSE	FALSE	No	FALSE	FALSE	No	FALSE	TRUE	FALSE	136	TRUE	55	Epi-/Norepinephrine > 0.1 µg/kg/min	15	60	NA	443	10	45	7	FALSE	NA	No	FALSE	FALSE	TRUE	TRUE	10	234	FALSE	75	No	15	61	NA	757	9
207	3	37	F	FALSE	21,2244897959184	<5	> 24 months	FALSE	FALSE	FALSE	0-1	No	FALSE	FALSE	No	FALSE	FALSE	No	FALSE	FALSE	FALSE	264	TRUE	70	No	15	98	NA	170	9	17	3	FALSE	NA	No	FALSE	FALSE	FALSE	TRUE	NA	NA	NA	NA	NA	NA	NA	NA	NA	NA
208	3	73,1	M	FALSE	30,8248299319728	<5	> 24 months	FALSE	FALSE	FALSE	0-1	No	FALSE	FALSE	No	FALSE	FALSE	No	FALSE	TRUE	FALSE	207	TRUE	61	No	15	69	NA	166	8	40	3	FALSE	NA	No	FALSE	FALSE	TRUE	TRUE	10	225	FALSE	69	No	15	65	NA	452	8
209	3	91,2	M	FALSE	25,8166302126286	<5	> 24 months	FALSE	FALSE	FALSE	0-1	No	FALSE	FALSE	No	FALSE	FALSE	KDIGO G3-4	FALSE	TRUE	FALSE	103	FALSE	61	No	15	178	NA	162	12	41	5	FALSE	NA	No	FALSE	FALSE	TRUE	TRUE	NA	NA	NA	NA	NA	NA	NA	NA	NA	NA
210	3	69,5	M	FALSE	23,2686980609418	<5	> 24 months	FALSE	FALSE	FALSE	0-1	No	FALSE	FALSE	No	FALSE	FALSE	No	FALSE	FALSE	FALSE	227	FALSE	75	No	15	75	NA	166	16	24	2	FALSE	NA	No	FALSE	FALSE	FALSE	FALSE	NA	NA	NA	NA	NA	NA	NA	NA	NA	NA
211	3	57	M	FALSE	28,9461247637051	<5	> 24 months	FALSE	FALSE	FALSE	0-1	No	FALSE	FALSE	No	FALSE	FALSE	No	FALSE	FALSE	FALSE	310	TRUE	68	No	15	79	NA	124	6	32	3	FALSE	NA	No	FALSE	FALSE	FALSE	TRUE	7	261	TRUE	70	No	15	73	NA	284	5
212	3	73,4	M	FALSE	23,5102040816327	<5	> 24 months	FALSE	FALSE	FALSE	0-1	Gold 1-3 / A-C	FALSE	FALSE	No	FALSE	FALSE	No	FALSE	FALSE	FALSE	117	TRUE	71	Epi-/Norepinephrine > 0.1 µg/kg/min	15	120	NA	103	62	42	11	FALSE	NA	No	FALSE	FALSE	TRUE	TRUE	10	102	TRUE	73	No	15	88	NA	53	19
213	3	56,7	M	FALSE	32,7246165084003	<5	> 24 months	FALSE	FALSE	FALSE	0-1	No	FALSE	FALSE	No	FALSE	FALSE	No	FALSE	TRUE	FALSE	170	TRUE	61	Epi-/Norepinephrine < 0.1 µg/kg/min	15	152	NA	167	21	21	8	FALSE	NA	No	FALSE	FALSE	TRUE	TRUE	NA	NA	NA	NA	NA	NA	NA	NA	NA	NA
214	3	43,2	M	FALSE	21,4619366241636	<5	> 24 months	FALSE	FALSE	FALSE	0-1	No	FALSE	FALSE	No	FALSE	FALSE	No	FALSE	FALSE	FALSE	188	TRUE	55	Epi-/Norepinephrine > 0.1 µg/kg/min	15	59	NA	488	4	49	7	FALSE	NA	No	FALSE	FALSE	TRUE	TRUE	10	253	TRUE	68	No	15	43	NA	482	3
215	3	73,5	F	FALSE	14,3250688705234	<5	> 24 months	FALSE	FALSE	FALSE	0-1	No	FALSE	FALSE	No	FALSE	FALSE	No	FALSE	FALSE	FALSE	400	FALSE	86	No	9	64	NA	129	26	28	6	FALSE	NA	No	FALSE	FALSE	FALSE	TRUE	NA	NA	NA	NA	NA	NA	NA	NA	NA	NA
216	3	31,9	M	TRUE	27,7769108329952	<5	> 24 months	FALSE	FALSE	FALSE	0-1	No	FALSE	FALSE	No	FALSE	FALSE	No	FALSE	TRUE	FALSE	180	TRUE	79	No	15	138	NA	293	4	23	4	FALSE	NA	No	FALSE	FALSE	FALSE	TRUE	NA	NA	NA	NA	NA	NA	NA	NA	NA	NA
217	3	46,5	M	TRUE	26,2345679012346	<5	> 24 months	FALSE	FALSE	FALSE	0-1	No	FALSE	FALSE	No	FALSE	FALSE	No	FALSE	FALSE	FALSE	117	TRUE	75	No	15	58	NA	625	13	22	3	FALSE	NA	No	FALSE	FALSE	FALSE	TRUE	NA	NA	NA	NA	NA	NA	NA	NA	NA	NA
218	3	73,5	M	FALSE	32,1799307958477	<5	> 24 months	FALSE	FALSE	FALSE	0-1	No	FALSE	FALSE	No	FALSE	FALSE	No	FALSE	TRUE	FALSE	102	TRUE	70	Epi-/Norepinephrine > 0.1 µg/kg/min	15	71	NA	190	18	46	7	FALSE	NA	No	FALSE	FALSE	TRUE	TRUE	10	35	TRUE	51	No	15	72	NA	438	53
219	3	68,4	M	FALSE	27,681660899654	5-6	> 24 months	FALSE	FALSE	FALSE	0-1	Gold 4 / D	TRUE	FALSE	No	FALSE	FALSE	No	FALSE	TRUE	FALSE	217	TRUE	80	No	15	81	NA	347	9	30	2	FALSE	NA	No	FALSE	FALSE	FALSE	TRUE	NA	NA	NA	NA	NA	NA	NA	NA	NA	NA
220	3	76	M	FALSE	27,7322997761369	<5	> 24 months	FALSE	FALSE	FALSE	0-1	No	FALSE	FALSE	No	FALSE	FALSE	No	FALSE	TRUE	TRUE	68	TRUE	69	No	15	63	NA	199	15	52	5	FALSE	NA	No	FALSE	FALSE	FALSE	TRUE	10	225	TRUE	76	No	15	59	NA	237	7
221	3	71,7	M	FALSE	24,5778671518401	<5	> 24 months	FALSE	FALSE	FALSE	0-1	No	FALSE	FALSE	No	FALSE	FALSE	No	FALSE	TRUE	FALSE	158	TRUE	65	Epi-/Norepinephrine > 0.1 µg/kg/min	15	83	NA	374	16	51	7	FALSE	NA	No	FALSE	FALSE	TRUE	TRUE	10	67	TRUE	64	Epi-/Norepinephrine > 0.1 µg/kg/min	15	57	NA	164	7
222	3	69,2	F	FALSE	37,7229080932785	<5	> 24 months	FALSE	FALSE	FALSE	0-1	No	FALSE	FALSE	No	FALSE	FALSE	No	FALSE	TRUE	TRUE	110	TRUE	65	No	15	43	NA	150	24	43	6	FALSE	NA	No	FALSE	FALSE	TRUE	TRUE	10	110	TRUE	75	No	15	36	NA	402	4
223	3	57,9	M	FALSE	25,1023913330691	<5	> 24 months	FALSE	FALSE	FALSE	0-1	No	FALSE	FALSE	No	FALSE	FALSE	No	FALSE	FALSE	FALSE	166	TRUE	78	No	15	68	NA	389	11	22	3	FALSE	NA	No	FALSE	FALSE	FALSE	TRUE	10	168	TRUE	61	Epi-/Norepinephrine < 0.1 µg/kg/min	15	61	NA	515	9
224	3	64,4	F	FALSE	29,1363163371488	<5	> 24 months	FALSE	FALSE	FALSE	0-1	No	FALSE	FALSE	No	FALSE	FALSE	No	FALSE	TRUE	FALSE	99	TRUE	70	Epi-/Norepinephrine > 0.1 µg/kg/min	15	110	NA	291	5	46	9	FALSE	NA	No	FALSE	FALSE	TRUE	TRUE	10	82	TRUE	76	No	14	132	NA	119	11
225	3	62,1	M	FALSE	24,6913580246914	<5	> 24 months	FALSE	FALSE	FALSE	0-1	No	FALSE	FALSE	No	FALSE	FALSE	No	FALSE	TRUE	TRUE	180	TRUE	65	Epi-/Norepinephrine > 0.1 µg/kg/min	14	270	NA	308	21	54	11	FALSE	NA	No	FALSE	FALSE	TRUE	TRUE	10	200	FALSE	71	No	15	133	NA	401	14
[truncated: 8 more columns]
